# Supplementary material for: Targeting HDACs in Pancreatic Neuroendocrine Tumor Models
Source: Cells. 2021 Jun 6;10(6):1408. doi: 10.3390/cells10061408 (PMC8228033; doi:10.3390/cells10061408)
Supplement: Supplementary file 1 [file cells-10-01408-s001.zip]

Archive with 5 entries (5 files):
- supp. material 1 NT-3 Gene Panel.xlsx
- supp. material 2 NT-18LM Gene Panel.xlsx
- supp. material 3 NT-3 Cell Cycle and Apoptosis.xlsx
- supp. material 4 NT-18LM Cell Cycle and Apoptosis.xlsx
- cells-1235248-SI.pdf
