# Supplementary material for: Targeting HDACs in Pancreatic Neuroendocrine Tumor Models
Source: Cells. 2021 Jun 6;10(6):1408. doi: 10.3390/cells10061408 (PMC8228033; doi:10.3390/cells10061408)
Supplement: Supplementary file 1 [file cells-10-01408-s001.zip › supp. material 1 NT-3 Gene Panel.xlsx]

## Sheet: Tabelle1
	Log2 fold change	std error (log2)	Lower confidence limit (log2)	Upper confidence limit (log2)	Linear fold change	Lower confidence limit (linear)	Upper confidence limit (linear)	P-value	BY.p.value	method	Gene.sets	probe.ID
TP53-mRNA	-5.32	0.0796	-5.48	-5.17	0.025	0.0224	0.0278	3e-07	0.00104	loglinear	Cell Cycle - Apoptosis, Driver Gene, MAPK, PI3K, Transcriptional Misregulation, Wnt	NM_000546.2:1330
HIST1H3B-mRNA	-7.03	0.163	-7.35	-6.71	0.00766	0.00615	0.00956	1.71e-06	0.00273	lm.nb	Driver Gene, Transcriptional Misregulation	NM_003537.3:335
SETBP1-mRNA	-0.927	0.024	-0.974	-0.88	0.526	0.509	0.543	2.68e-06	0.00273	loglinear	Driver Gene	NM_015559.2:704
H3F3C-mRNA	2.37	0.0639	2.24	2.49	5.16	4.73	5.63	3.16e-06	0.00273	loglinear	Transcriptional Misregulation	NM_001013699.2:829
CCND1-mRNA	-5.16	0.148	-5.45	-4.87	0.0279	0.0228	0.0342	4.06e-06	0.00281	loglinear	Cell Cycle - Apoptosis, JAK-STAT, PI3K, Wnt	NM_053056.2:690
ID4-mRNA	3.43	0.114	3.21	3.65	10.8	9.22	12.6	7.36e-06	0.00358	loglinear	TGF-beta	NM_001546.2:2048
SMARCA4-mRNA	-2.11	0.0707	-2.25	-1.97	0.232	0.211	0.255	7.52e-06	0.00358	loglinear	Driver Gene	NM_003072.3:5400
CDC25A-mRNA	-3.05	0.105	-3.26	-2.85	0.121	0.105	0.139	8.28e-06	0.00358	loglinear	Cell Cycle - Apoptosis	NM_001789.2:690
WEE1-mRNA	-2.12	0.0777	-2.27	-1.96	0.231	0.208	0.256	1.08e-05	0.00383	loglinear	Cell Cycle - Apoptosis	NM_003390.3:1225
ID2-mRNA	3.27	0.121	3.03	3.51	9.65	8.19	11.4	1.11e-05	0.00383	loglinear	TGF-beta, Transcriptional Misregulation	NM_002166.4:505
CACNG4-mRNA	-2.91	0.114	-3.13	-2.69	0.133	0.114	0.155	1.42e-05	0.00423	loglinear	MAPK	NM_014405.2:1030
NCOR1-mRNA	-1.14	0.0451	-1.23	-1.05	0.454	0.427	0.483	1.47e-05	0.00423	loglinear	Driver Gene, Transcriptional Misregulation	NM_006311.3:1390
PRKAR2A-mRNA	-1.19	0.0514	-1.29	-1.09	0.44	0.41	0.471	2.09e-05	0.00492	loglinear	Cell Cycle - Apoptosis	NM_004157.2:1590
STMN1-mRNA	-3.4	0.148	-3.69	-3.11	0.0946	0.0774	0.116	2.12e-05	0.00492	lm.nb	MAPK	NM_203401.1:478
SHC2-mRNA	-3.27	0.145	-3.55	-2.99	0.104	0.0852	0.126	2.28e-05	0.00492	loglinear	Ras	NM_012435.2:698
SOCS2-mRNA	-3.09	0.138	-3.36	-2.81	0.118	0.0977	0.142	2.38e-05	0.00492	loglinear	JAK-STAT	NM_003877.3:1020
GADD45A-mRNA	1.35	0.0612	1.23	1.47	2.55	2.34	2.77	2.51e-05	0.00492	loglinear	Cell Cycle - Apoptosis, MAPK	NM_001924.2:865
PPP2R2C-mRNA	-3.07	0.14	-3.35	-2.8	0.119	0.0984	0.144	2.56e-05	0.00492	loglinear	PI3K	NM_181876.2:2215
CAMK2B-mRNA	-1.78	0.0833	-1.94	-1.62	0.291	0.26	0.326	2.83e-05	0.00496	loglinear	Wnt	NM_001220.3:365
CACNA1H-mRNA	-2.04	0.0971	-2.23	-1.85	0.244	0.214	0.278	3.04e-05	0.00496	loglinear	MAPK	NM_021098.2:3329
MCM7-mRNA	-2.23	0.108	-2.44	-2.02	0.213	0.184	0.247	3.24e-05	0.00496	loglinear	Cell Cycle - Apoptosis	NM_182776.1:1325
HELLS-mRNA	-1.54	0.0749	-1.69	-1.39	0.344	0.31	0.38	3.29e-05	0.00496	loglinear	Chromatin Modification	NM_018063.3:2040
RET-mRNA	-1.1	0.0537	-1.21	-0.999	0.465	0.433	0.5	3.3e-05	0.00496	loglinear	Driver Gene	NM_020630.4:2911
ID1-mRNA	1.81	0.0927	1.62	1.99	3.49	3.08	3.96	4.11e-05	0.00583	loglinear	TGF-beta	NM_002165.2:345
PRKAR1B-mRNA	-3.13	0.162	-3.44	-2.81	0.115	0.0919	0.143	4.21e-05	0.00583	loglinear	Cell Cycle - Apoptosis	NM_001164759.1:1112
DLL1-mRNA	-2.78	0.147	-3.07	-2.5	0.145	0.119	0.177	4.58e-05	0.0059	loglinear	Notch	NM_005618.3:2580
MYC-mRNA	-2.43	0.129	-2.68	-2.18	0.186	0.156	0.221	4.65e-05	0.0059	loglinear	Cell Cycle - Apoptosis, JAK-STAT, MAPK, PI3K, TGF-beta, Transcriptional Misregulation, Wnt	NM_002467.3:1610
CDKN2C-mRNA	-3.42	0.183	-3.78	-3.06	0.0934	0.0729	0.12	4.78e-05	0.0059	loglinear	Cell Cycle - Apoptosis, Transcriptional Misregulation	NM_001262.2:1295
BMP7-mRNA	-2.37	0.128	-2.63	-2.12	0.193	0.162	0.229	5e-05	0.00597	loglinear	TGF-beta	NM_001719.1:525
VEGFA-mRNA	-2.02	0.113	-2.24	-1.8	0.246	0.211	0.287	5.8e-05	0.00668	loglinear	PI3K, Ras	NM_001025366.1:1325
CUL1-mRNA	-2.33	0.134	-2.59	-2.07	0.199	0.166	0.238	6.31e-05	0.0069	loglinear	Cell Cycle - Apoptosis, TGF-beta, Wnt	NM_003592.2:1487
FOS-mRNA	4.03	0.231	3.58	4.48	16.3	11.9	22.4	6.38e-05	0.0069	lm.nb	MAPK	NM_005252.2:1475
NFKBIA-mRNA	-2.73	0.16	-3.05	-2.42	0.151	0.121	0.187	6.89e-05	0.00708	loglinear	Cell Cycle - Apoptosis	NM_020529.1:945
RAF1-mRNA	-2.58	0.152	-2.88	-2.28	0.167	0.136	0.206	7.06e-05	0.00708	loglinear	MAPK, PI3K, Ras	NM_002880.2:1990
NOTCH2-mRNA	2.43	0.144	2.15	2.72	5.4	4.44	6.57	7.16e-05	0.00708	loglinear	Driver Gene, Notch	NM_024408.3:2842
GNG4-mRNA	-3.78	0.226	-4.22	-3.34	0.0728	0.0536	0.099	7.46e-05	0.00716	lm.nb	PI3K, Ras	NM_004485.2:215
LIG4-mRNA	2.08	0.125	1.83	2.32	4.22	3.56	5	7.76e-05	0.00716	loglinear	DNA Damage - Repair	NM_002312.3:2623
MDM2-mRNA	-1.12	0.0678	-1.25	-0.986	0.46	0.42	0.505	7.87e-05	0.00716	loglinear	Cell Cycle - Apoptosis, PI3K, Transcriptional Misregulation	NM_006878.2:280
MAD2L2-mRNA	-1.24	0.0778	-1.4	-1.09	0.422	0.38	0.47	8.96e-05	0.00792	loglinear	Cell Cycle - Apoptosis, DNA Damage - Repair	NM_001127325.1:290
CCNB1-mRNA	-2.65	0.167	-2.98	-2.32	0.159	0.127	0.2	9.23e-05	0.00792	loglinear	Cell Cycle - Apoptosis	NM_031966.2:715
NSD1-mRNA	-2.95	0.187	-3.31	-2.58	0.13	0.101	0.167	9.41e-05	0.00792	loglinear	Chromatin Modification	NM_022455.4:10655
MEN1-mRNA	0.952	0.0611	0.832	1.07	1.93	1.78	2.1	9.9e-05	0.00792	loglinear	Driver Gene, Transcriptional Misregulation	NM_130802.2:2480
RXRG-mRNA	-3.36	0.218	-3.79	-2.94	0.0971	0.0722	0.131	0.000102	0.00792	loglinear	Transcriptional Misregulation	NM_006917.3:1105
BMP4-mRNA	-1.19	0.0771	-1.34	-1.04	0.439	0.396	0.488	0.000104	0.00792	loglinear	Hedgehog, TGF-beta	NM_001202.2:490
CHEK1-mRNA	-3.65	0.237	-4.11	-3.18	0.0799	0.0579	0.11	0.000105	0.00792	loglinear	Cell Cycle - Apoptosis	NM_001114121.1:2225
ARNT2-mRNA	-2.45	0.16	-2.76	-2.14	0.183	0.147	0.227	0.000106	0.00792	loglinear	Transcriptional Misregulation	NM_014862.3:5260
ERCC6-mRNA	-0.519	0.034	-0.585	-0.452	0.698	0.666	0.731	0.000108	0.00792	loglinear	DNA Damage - Repair	NM_000124.2:3235
MLLT4-mRNA	0.917	0.0608	0.798	1.04	1.89	1.74	2.05	0.000113	0.00803	loglinear	Ras	NM_005936.2:1560
AKT1-mRNA	-2.86	0.191	-3.23	-2.49	0.138	0.106	0.178	0.000115	0.00803	lm.nb	Cell Cycle - Apoptosis, Driver Gene, JAK-STAT, MAPK, PI3K, Ras	NM_005163.2:1772
CAPN2-mRNA	-2.48	0.166	-2.8	-2.15	0.179	0.143	0.225	0.000116	0.00803	loglinear	Cell Cycle - Apoptosis	NM_001748.4:2085
H3F3A-mRNA	-2.61	0.178	-2.96	-2.26	0.164	0.129	0.209	0.000127	0.00864	lm.nb	Driver Gene, Transcriptional Misregulation	NM_002107.3:190
CDKN1A-mRNA	-1.86	0.128	-2.11	-1.61	0.276	0.232	0.328	0.000131	0.00869	loglinear	Cell Cycle - Apoptosis, PI3K, Transcriptional Misregulation	NM_000389.2:1975
PIK3R3-mRNA	-1.37	0.1	-1.56	-1.17	0.388	0.339	0.444	0.000166	0.0107	loglinear	Cell Cycle - Apoptosis, JAK-STAT, PI3K, Ras	NM_003629.3:1800
PLD1-mRNA	1.71	0.127	1.46	1.96	3.27	2.76	3.89	0.000173	0.0107	loglinear	Ras	NM_002662.3:1265
STAG2-mRNA	-2.65	0.196	-3.04	-2.27	0.159	0.122	0.208	0.000174	0.0107	loglinear	Cell Cycle - Apoptosis, Driver Gene	NM_001042749.1:4040
TTK-mRNA	-2.24	0.167	-2.57	-1.92	0.211	0.168	0.265	0.000176	0.0107	lm.nb	Cell Cycle - Apoptosis	NM_003318.3:1200
SYK-mRNA	-3.13	0.233	-3.59	-2.68	0.114	0.083	0.156	0.000177	0.0107	loglinear	PI3K	NM_003177.3:1685
DNMT3A-mRNA	-3.31	0.25	-3.8	-2.82	0.101	0.072	0.142	0.000189	0.0112	loglinear	Driver Gene	NM_022552.3:3835
MCM4-mRNA	-2.05	0.156	-2.35	-1.74	0.242	0.196	0.299	0.000192	0.0112	lm.nb	Cell Cycle - Apoptosis	NM_182746.1:1200
TNR-mRNA	-2.46	0.188	-2.83	-2.09	0.181	0.14	0.234	0.000196	0.0112	lm.nb	PI3K	NM_003285.2:3154
IDH2-mRNA	-2.48	0.191	-2.85	-2.1	0.18	0.139	0.233	0.000203	0.0112	loglinear	Driver Gene	NM_002168.2:944
TFDP1-mRNA	-2.5	0.193	-2.88	-2.12	0.177	0.136	0.23	0.000207	0.0112	loglinear	Cell Cycle - Apoptosis, TGF-beta	NM_007111.4:1826
MET-mRNA	1.49	0.116	1.26	1.71	2.8	2.4	3.28	0.000211	0.0112	loglinear	Driver Gene, PI3K, Ras, Transcriptional Misregulation	NM_000245.2:405
CEBPA-mRNA	3.26	0.255	2.76	3.76	9.6	6.79	13.6	0.000214	0.0112	loglinear	Driver Gene, Transcriptional Misregulation	NM_004364.2:1320
CCNE2-mRNA	-2.24	0.175	-2.59	-1.9	0.211	0.166	0.268	0.000215	0.0112	lm.nb	Cell Cycle - Apoptosis, PI3K	NM_057735.1:50
FEN1-mRNA	-1.87	0.146	-2.15	-1.58	0.274	0.225	0.334	0.000216	0.0112	loglinear	DNA Damage - Repair	NM_004111.4:425
DUSP5-mRNA	2.25	0.176	1.9	2.59	4.75	3.74	6.04	0.000217	0.0112	lm.nb	MAPK	NM_004419.3:675
BRCA1-mRNA	-2.99	0.235	-3.45	-2.53	0.126	0.0918	0.174	0.00022	0.0112	loglinear	DNA Damage - Repair, Driver Gene, PI3K	NM_007305.2:1275
FGFR1-mRNA	-1.79	0.141	-2.07	-1.51	0.289	0.239	0.35	0.000224	0.0112	loglinear	MAPK, PI3K, Ras	NM_015850.2:1335
SMAD3-mRNA	-0.913	0.0726	-1.06	-0.77	0.531	0.481	0.586	0.000231	0.0114	loglinear	Cell Cycle - Apoptosis, TGF-beta, Wnt	NM_005902.3:4220
WHSC1-mRNA	-2.47	0.199	-2.86	-2.08	0.181	0.138	0.237	0.000241	0.0118	lm.nb	Transcriptional Misregulation	NM_007331.1:1260
UBE2T-mRNA	-1.84	0.149	-2.14	-1.55	0.278	0.227	0.341	0.000248	0.0119	lm.nb	DNA Damage - Repair	NM_014176.3:595
CCNA2-mRNA	-5.45	0.449	-6.33	-4.57	0.0229	0.0124	0.0421	0.000266	0.0126	loglinear	Cell Cycle - Apoptosis	NM_001237.2:1210
IGF1R-mRNA	1.72	0.144	1.44	2	3.29	2.71	4	0.000282	0.0131	loglinear	PI3K, Ras, Transcriptional Misregulation	NM_000875.2:455
RHOA-mRNA	-1.7	0.143	-1.98	-1.42	0.307	0.253	0.373	0.000284	0.0131	loglinear	Ras, TGF-beta, Wnt	NM_001664.2:1230
ARID1B-mRNA	-2.11	0.178	-2.46	-1.76	0.232	0.182	0.295	0.000288	0.0131	loglinear	Driver Gene	NM_020732.3:6335
MYD88-mRNA	-2.78	0.236	-3.24	-2.32	0.145	0.105	0.2	0.000294	0.0132	loglinear	Cell Cycle - Apoptosis, Driver Gene	NM_002468.3:2145
PPP2R1A-mRNA	-1.7	0.145	-1.99	-1.42	0.307	0.253	0.374	0.000299	0.0132	lm.nb	Driver Gene, PI3K, TGF-beta	NM_014225.3:1440
WNT5A-mRNA	-2.16	0.184	-2.52	-1.8	0.224	0.174	0.288	0.000302	0.0132	lm.nb	Hedgehog, Wnt	NM_003392.3:475
RBX1-mRNA	-1.91	0.165	-2.23	-1.59	0.266	0.212	0.333	0.000318	0.0137	lm.nb	Cell Cycle - Apoptosis, TGF-beta, Wnt	NM_014248.2:162
CDK6-mRNA	-1.73	0.15	-2.03	-1.44	0.301	0.245	0.369	0.000322	0.0137	loglinear	Cell Cycle - Apoptosis, PI3K	NM_001259.5:15
DUSP10-mRNA	1.56	0.136	1.29	1.82	2.95	2.45	3.54	0.000328	0.0137	loglinear	MAPK	NM_144728.2:1176
ATRX-mRNA	-1.41	0.123	-1.65	-1.17	0.377	0.319	0.445	0.000333	0.0137	loglinear	Driver Gene	NM_000489.3:139
ACVR2A-mRNA	1.09	0.0955	0.904	1.28	2.13	1.87	2.42	0.000335	0.0137	loglinear	TGF-beta	NM_001616.3:1245
ETV4-mRNA	-2.33	0.204	-2.72	-1.93	0.2	0.151	0.263	0.000337	0.0137	loglinear	Transcriptional Misregulation	NM_001079675.1:1535
IL8-mRNA	5.53	0.491	4.57	6.49	46.2	23.7	90	0.000353	0.0141	loglinear	Transcriptional Misregulation	NM_000584.2:25
JUN-mRNA	1.68	0.149	1.39	1.97	3.21	2.62	3.93	0.000355	0.0141	loglinear	MAPK, Wnt	NM_002228.3:140
PRL-mRNA	-2.5	0.223	-2.94	-2.07	0.176	0.13	0.239	0.000358	0.0141	loglinear	JAK-STAT, PI3K	NM_000948.3:835
STAT1-mRNA	1.49	0.135	1.23	1.76	2.81	2.34	3.38	0.000377	0.0146	loglinear	JAK-STAT	NM_007315.2:205
EIF4EBP1-mRNA	-1.26	0.115	-1.49	-1.04	0.416	0.356	0.487	0.000386	0.0147	loglinear	PI3K	NM_004095.3:363
MAP2K2-mRNA	-1.75	0.159	-2.06	-1.44	0.298	0.24	0.37	0.00039	0.0147	loglinear	MAPK, PI3K, Ras	NM_030662.2:1325
SHC4-mRNA	1.43	0.13	1.17	1.68	2.69	2.25	3.21	0.000393	0.0147	loglinear	Ras	NM_203349.2:1570
GADD45B-mRNA	3.84	0.352	3.16	4.53	14.4	8.91	23.2	0.000398	0.0147	lm.nb	Cell Cycle - Apoptosis, MAPK	NM_015675.2:365
INHBB-mRNA	-2.96	0.271	-3.49	-2.43	0.129	0.0889	0.186	4e-04	0.0147	lm.nb	TGF-beta	NM_002193.2:1969
MAPK10-mRNA	-3.56	0.33	-4.21	-2.91	0.0849	0.0542	0.133	0.000419	0.0151	loglinear	MAPK, Ras, Wnt	NM_002753.2:2080
TSHR-mRNA	-5.14	0.478	-6.08	-4.2	0.0283	0.0148	0.0542	0.000422	0.0151	loglinear	Driver Gene	NM_001018036.2:735
VHL-mRNA	-1.05	0.0972	-1.24	-0.855	0.485	0.425	0.553	0.000425	0.0151	loglinear	Driver Gene	NM_000551.2:1280
DUSP6-mRNA	1.27	0.12	1.04	1.51	2.41	2.05	2.84	0.000451	0.0159	loglinear	MAPK, Transcriptional Misregulation	NM_001946.2:1535
MAPK8IP2-mRNA	-2.6	0.247	-3.08	-2.11	0.165	0.118	0.231	0.000463	0.0162	lm.nb	MAPK	NM_012324.2:1885
HIST1H3H-mRNA	-1.48	0.143	-1.77	-1.2	0.357	0.294	0.434	0.000487	0.0169	loglinear	Transcriptional Misregulation	NM_003536.2:355
EZH2-mRNA	-0.999	0.0969	-1.19	-0.809	0.5	0.439	0.571	0.000499	0.017	loglinear	Driver Gene	NM_004456.3:190
RAD21-mRNA	-0.712	0.0691	-0.847	-0.576	0.611	0.556	0.671	0.000501	0.017	loglinear	Cell Cycle - Apoptosis	NM_006265.2:1080
FANCF-mRNA	0.479	0.0466	0.388	0.57	1.39	1.31	1.48	0.000506	0.017	loglinear	DNA Damage - Repair	NM_022725.2:845
FGF12-mRNA	-0.853	0.0836	-1.02	-0.689	0.554	0.494	0.62	0.00052	0.0173	loglinear	MAPK, PI3K, Ras	NM_004113.4:685
CDC6-mRNA	-1.97	0.197	-2.36	-1.59	0.255	0.195	0.333	0.000558	0.0184	loglinear	Cell Cycle - Apoptosis	NM_001254.3:1300
SOS1-mRNA	-0.737	0.0746	-0.883	-0.591	0.6	0.542	0.664	0.000587	0.0191	loglinear	JAK-STAT, MAPK, PI3K, Ras	NM_005633.2:1635
CACNA1D-mRNA	-1.79	0.183	-2.15	-1.43	0.289	0.226	0.371	0.000606	0.0194	loglinear	MAPK	NM_000720.2:5195
BAD-mRNA	-1.82	0.185	-2.18	-1.45	0.284	0.221	0.365	0.000606	0.0194	lm.nb	Cell Cycle - Apoptosis, PI3K, Ras	NM_004322.3:652
DKK4-mRNA	-2.34	0.238	-2.8	-1.87	0.198	0.143	0.274	0.00061	0.0194	loglinear	Wnt	NM_014420.2:640
PTTG2-mRNA	-1.47	0.152	-1.77	-1.17	0.361	0.293	0.444	0.000646	0.0203	loglinear	Cell Cycle - Apoptosis	NM_006607.2:5
XRCC4-mRNA	1.8	0.19	1.42	2.17	3.48	2.68	4.5	0.000702	0.0219	loglinear	DNA Damage - Repair	NM_003401.3:772
WHSC1L1-mRNA	-0.588	0.0624	-0.71	-0.465	0.665	0.611	0.724	0.00071	0.0219	loglinear	Chromatin Modification	NM_017778.2:485
MAP2K6-mRNA	-1.49	0.159	-1.8	-1.18	0.356	0.286	0.441	0.000721	0.0221	lm.nb	MAPK	NM_002758.3:555
APH1B-mRNA	-2.35	0.253	-2.85	-1.86	0.196	0.139	0.276	0.000743	0.0223	lm.nb	Notch	NM_001145646.1:2930
PIK3R2-mRNA	-1.75	0.188	-2.11	-1.38	0.298	0.231	0.385	0.000743	0.0223	loglinear	Cell Cycle - Apoptosis, JAK-STAT, PI3K, Ras	NM_005027.2:3100
DNMT1-mRNA	-1.6	0.173	-1.93	-1.26	0.331	0.262	0.418	0.000759	0.0226	loglinear	Driver Gene	NM_001379.2:1495
SUV39H2-mRNA	-1.18	0.13	-1.44	-0.929	0.44	0.369	0.525	0.000802	0.0237	loglinear	Chromatin Modification	NM_024670.3:2035
STAT4-mRNA	2.25	0.248	1.76	2.73	4.75	3.39	6.65	0.000819	0.024	lm.nb	JAK-STAT	NM_003151.2:789
DUSP4-mRNA	-1.01	0.112	-1.23	-0.792	0.496	0.426	0.578	0.000839	0.0244	loglinear	MAPK	NM_057158.2:3115
TSC1-mRNA	1.63	0.184	1.27	1.99	3.09	2.41	3.97	0.00089	0.0257	loglinear	Driver Gene, PI3K	NM_000368.3:100
ETV1-mRNA	-1.61	0.183	-1.97	-1.25	0.328	0.256	0.42	0.000915	0.0261	loglinear	Transcriptional Misregulation	NM_004956.4:1719
FANCC-mRNA	-0.809	0.0921	-0.989	-0.628	0.571	0.504	0.647	0.000927	0.0263	loglinear	DNA Damage - Repair	NM_000136.2:310
HRAS-mRNA	-1.66	0.19	-2.03	-1.29	0.317	0.245	0.41	0.000947	0.0265	loglinear	Driver Gene, MAPK, PI3K, Ras	NM_005343.2:396
BNIP3-mRNA	-1.12	0.129	-1.37	-0.867	0.46	0.387	0.548	0.000961	0.0265	loglinear	Chromatin Modification	NM_004052.2:325
DLL3-mRNA	-2.08	0.24	-2.55	-1.61	0.236	0.17	0.327	0.00097	0.0265	lm.nb	Notch	NM_203486.2:1842
SMARCB1-mRNA	-1.46	0.169	-1.79	-1.13	0.363	0.289	0.456	0.000973	0.0265	loglinear	Driver Gene	NM_003073.3:1060
MCM2-mRNA	-2.14	0.247	-2.63	-1.66	0.227	0.162	0.317	0.000976	0.0265	loglinear	Cell Cycle - Apoptosis	NM_004526.2:2945
SMC1A-mRNA	-1.54	0.179	-1.89	-1.19	0.343	0.269	0.437	0.000987	0.0265	loglinear	Cell Cycle - Apoptosis	NM_006306.2:2320
DDIT3-mRNA	1.32	0.153	1.02	1.62	2.49	2.03	3.07	0.00099	0.0265	loglinear	MAPK, Transcriptional Misregulation	NM_004083.4:40
RASGRF1-mRNA	-4.66	0.54	-5.71	-3.6	0.0397	0.019	0.0827	0.000996	0.0265	loglinear	MAPK, Ras	NM_153815.2:2443
TSPAN7-mRNA	-1.59	0.185	-1.96	-1.23	0.332	0.258	0.427	0.00101	0.0266	lm.nb	Transcriptional Misregulation	NM_004615.3:725
ARID1A-mRNA	-1	0.117	-1.23	-0.774	0.499	0.426	0.585	0.00101	0.0266	loglinear	Chromatin Modification, Driver Gene	NM_006015.4:5495
CREB3L1-mRNA	1.91	0.224	1.47	2.35	3.76	2.77	5.1	0.00104	0.0269	loglinear	PI3K	NM_052854.1:195
ARID2-mRNA	-0.921	0.108	-1.13	-0.709	0.528	0.456	0.612	0.00104	0.0269	loglinear	Driver Gene	NM_152641.2:3355
GRB2-mRNA	0.61	0.0717	0.469	0.75	1.53	1.38	1.68	0.00105	0.0269	loglinear	JAK-STAT, MAPK, PI3K, Ras	NM_002086.4:412
GRIA3-mRNA	-2.45	0.294	-3.03	-1.88	0.182	0.122	0.272	0.00113	0.0285	loglinear	Transcriptional Misregulation	NM_000828.4:426
AKT3-mRNA	-1.54	0.185	-1.9	-1.18	0.344	0.268	0.442	0.00113	0.0285	lm.nb	Cell Cycle - Apoptosis, JAK-STAT, MAPK, PI3K, Ras	NM_181690.1:755
COL5A2-mRNA	-2.19	0.263	-2.7	-1.67	0.22	0.154	0.314	0.00115	0.0285	lm.nb	PI3K	NM_000393.3:4075
MAP2K4-mRNA	-1.33	0.16	-1.64	-1.02	0.398	0.32	0.494	0.00115	0.0285	loglinear	MAPK	NM_003010.2:2830
TET2-mRNA	-0.657	0.0796	-0.813	-0.501	0.634	0.569	0.707	0.00118	0.0289	loglinear	Driver Gene	NM_001127208.2:2882
CCNE1-mRNA	-1.28	0.155	-1.58	-0.973	0.413	0.335	0.509	0.00118	0.0289	loglinear	Cell Cycle - Apoptosis, PI3K	NM_001238.1:1635
RPS27A-mRNA	-0.968	0.119	-1.2	-0.733	0.511	0.435	0.602	0.00126	0.0308	lm.nb	DNA Damage - Repair	NM_002954.5:650
SMAD2-mRNA	-0.814	0.101	-1.01	-0.616	0.569	0.496	0.652	0.00129	0.0313	loglinear	Cell Cycle - Apoptosis, Driver Gene, TGF-beta	NM_001003652.1:4500
BAIAP3-mRNA	1.47	0.186	1.1	1.83	2.76	2.15	3.56	0.00141	0.0338	lm.nb	Transcriptional Misregulation	NM_003933.4:1950
BAX-mRNA	-1.66	0.211	-2.07	-1.24	0.317	0.238	0.423	0.00143	0.0338	lm.nb	Cell Cycle - Apoptosis	NM_138761.3:342
GRIN2A-mRNA	-2.08	0.265	-2.59	-1.56	0.237	0.166	0.34	0.00143	0.0338	lm.nb	Ras	NM_000833.3:4497
MLF1-mRNA	1.19	0.152	0.894	1.49	2.29	1.86	2.81	0.00143	0.0338	loglinear	Transcriptional Misregulation	NM_022443.3:720
CHUK-mRNA	0.849	0.11	0.634	1.06	1.8	1.55	2.09	0.0015	0.035	loglinear	Cell Cycle - Apoptosis, MAPK, PI3K, Ras	NM_001278.3:860
FUBP1-mRNA	-1.5	0.194	-1.88	-1.11	0.355	0.272	0.462	0.00153	0.0355	lm.nb	Driver Gene	NM_003902.3:820
B2M-mRNA	-0.931	0.122	-1.17	-0.692	0.525	0.445	0.619	0.00158	0.0364	lm.nb	Driver Gene	NM_004048.2:25
GNAS-mRNA	-1.24	0.163	-1.56	-0.921	0.423	0.339	0.528	0.0016	0.0367	lm.nb	Driver Gene	NM_080425.1:1910
CYLD-mRNA	0.744	0.0981	0.552	0.936	1.68	1.47	1.91	0.00162	0.0368	loglinear	Driver Gene	NM_015247.1:2890
AKT2-mRNA	-1.51	0.2	-1.9	-1.12	0.352	0.268	0.462	0.00166	0.0373	loglinear	Cell Cycle - Apoptosis, JAK-STAT, MAPK, PI3K, Ras	NM_001626.2:1450
BCL2-mRNA	-2.96	0.393	-3.74	-2.19	0.128	0.0751	0.219	0.00166	0.0373	loglinear	Cell Cycle - Apoptosis, Driver Gene, PI3K	NM_000657.2:5
POLR2H-mRNA	0.965	0.128	0.714	1.22	1.95	1.64	2.32	0.00167	0.0374	loglinear	DNA Damage - Repair	NM_001278698.1:940
PBRM1-mRNA	-1.02	0.137	-1.29	-0.748	0.494	0.41	0.596	0.00177	0.0391	loglinear	Driver Gene	NM_181042.3:6100
ATR-mRNA	0.9	0.122	0.662	1.14	1.87	1.58	2.2	0.00178	0.0391	loglinear	Cell Cycle - Apoptosis	NM_001184.2:565
SPP1-mRNA	2.98	0.283	2.43	3.54	7.89	5.37	11.6	0.00184	0.04	Wald	PI3K	NM_000582.2:760
HSPA2-mRNA	0.774	0.106	0.567	0.981	1.71	1.48	1.97	0.00184	0.04	loglinear	MAPK	NM_021979.3:2095
ITGB8-mRNA	-1.58	0.217	-2.01	-1.16	0.334	0.249	0.448	0.00187	0.0405	loglinear	PI3K	NM_002214.2:2609
BRCA2-mRNA	-1.9	0.261	-2.41	-1.39	0.268	0.188	0.382	0.00189	0.0407	loglinear	DNA Damage - Repair, Driver Gene	NM_000059.3:115
MAPT-mRNA	-1.17	0.162	-1.48	-0.849	0.446	0.358	0.555	0.00197	0.0421	loglinear	MAPK	NM_016834.3:1205
POLR2D-mRNA	-0.709	0.0988	-0.902	-0.515	0.612	0.535	0.7	0.002	0.0424	loglinear	DNA Damage - Repair	NM_004805.3:1476
FZD3-mRNA	-1.59	0.222	-2.02	-1.15	0.333	0.246	0.45	0.00201	0.0424	lm.nb	Wnt	NM_017412.2:435
H2AFX-mRNA	-1.19	0.167	-1.51	-0.86	0.439	0.35	0.551	0.00205	0.0429	lm.nb	DNA Damage - Repair	NM_002105.2:1392
MAP2K1-mRNA	0.739	0.104	0.536	0.943	1.67	1.45	1.92	0.00206	0.0429	loglinear	Driver Gene, MAPK, PI3K, Ras	NM_002755.2:970
GTF2H3-mRNA	0.991	0.14	0.716	1.27	1.99	1.64	2.4	0.00212	0.0439	lm.nb	DNA Damage - Repair	NM_001516.3:70
BMP6-mRNA	1.64	0.233	1.18	2.09	3.11	2.26	4.27	0.00218	0.045	lm.nb	TGF-beta	NM_001718.2:1045
E2F5-mRNA	-0.619	0.0889	-0.793	-0.445	0.651	0.577	0.735	0.00223	0.0456	loglinear	Cell Cycle - Apoptosis, TGF-beta	NM_001951.3:444
RPS6KA5-mRNA	0.954	0.14	0.68	1.23	1.94	1.6	2.34	0.00241	0.049	loglinear	Chromatin Modification, MAPK	NM_004755.2:855
JAG2-mRNA	-1.31	0.193	-1.69	-0.928	0.404	0.311	0.526	0.0025	0.0504	loglinear	Notch	NM_145159.1:4225
NASP-mRNA	-2.05	0.216	-2.47	-1.62	0.242	0.18	0.325	0.0025	0.0504	Wald	Chromatin Modification	NM_172164.1:2970
CDC25B-mRNA	-3.29	0.49	-4.25	-2.33	0.102	0.0525	0.199	0.00255	0.051	loglinear	Cell Cycle - Apoptosis, MAPK	NM_021873.2:3045
WIF1-mRNA	1.82	0.195	1.44	2.21	3.54	2.71	4.61	0.0026	0.0517	Wald	Wnt	NM_007191.2:765
BID-mRNA	-2.74	0.295	-3.32	-2.17	0.149	0.1	0.223	0.00263	0.052	Wald	Cell Cycle - Apoptosis	NM_197966.1:2095
CDK4-mRNA	-1.24	0.188	-1.61	-0.876	0.422	0.327	0.545	0.00269	0.0528	loglinear	Cell Cycle - Apoptosis, PI3K	NM_000075.2:1055
BCL2L1-mRNA	-1.49	0.225	-1.93	-1.05	0.357	0.263	0.484	0.00272	0.0528	loglinear	Cell Cycle - Apoptosis, JAK-STAT, PI3K, Ras, Transcriptional Misregulation	NM_138578.1:1560
KAT2B-mRNA	-1.14	0.173	-1.48	-0.805	0.452	0.358	0.572	0.00272	0.0528	loglinear	Notch	NM_003884.3:1220
MNAT1-mRNA	1	0.152	0.705	1.3	2	1.63	2.46	0.00274	0.0528	lm.nb	DNA Damage - Repair	NM_002431.2:975
CDKN2D-mRNA	-1.48	0.225	-1.92	-1.04	0.358	0.264	0.486	0.00275	0.0528	lm.nb	Cell Cycle - Apoptosis	NM_001800.3:870
STAT3-mRNA	0.738	0.112	0.518	0.958	1.67	1.43	1.94	0.00278	0.0531	loglinear	JAK-STAT	NM_139276.2:4535
RFC3-mRNA	-0.651	0.0996	-0.847	-0.456	0.637	0.556	0.729	0.00282	0.0537	loglinear	DNA Damage - Repair	NM_002915.3:740
MAP3K12-mRNA	-1.38	0.212	-1.79	-0.961	0.385	0.289	0.514	0.00291	0.055	loglinear	Chromatin Modification, MAPK	NM_006301.2:800
SMAD4-mRNA	-0.393	0.0607	-0.512	-0.274	0.762	0.701	0.827	0.00294	0.0552	loglinear	Cell Cycle - Apoptosis, Driver Gene, TGF-beta, Wnt	NM_005359.3:1370
HSPB1-mRNA	-1.9	0.213	-2.31	-1.48	0.268	0.201	0.358	0.00297	0.0555	Wald	MAPK	NM_001540.3:374
BRIP1-mRNA	-2.1	0.236	-2.56	-1.64	0.234	0.17	0.322	0.00299	0.0556	Wald	DNA Damage - Repair	NM_032043.1:1130
ERBB2-mRNA	-2.57	0.401	-3.35	-1.78	0.169	0.0978	0.291	0.00305	0.0563	loglinear	Driver Gene	NM_004448.2:2380
MGMT-mRNA	0.274	0.0429	0.19	0.358	1.21	1.14	1.28	0.00306	0.0563	loglinear	DNA Damage - Repair	NM_002412.3:323
ABL1-mRNA	-0.838	0.132	-1.1	-0.58	0.559	0.468	0.669	0.00314	0.0575	loglinear	Cell Cycle - Apoptosis, Driver Gene, Ras	NM_005157.3:3200
NOG-mRNA	-2.07	0.239	-2.54	-1.6	0.238	0.172	0.329	0.00324	0.059	Wald	TGF-beta	NM_005450.4:1543
FGF13-mRNA	-1.99	0.32	-2.61	-1.36	0.252	0.163	0.389	0.0034	0.0616	loglinear	MAPK, PI3K, Ras	NM_033642.1:620
GNAQ-mRNA	-1.88	0.221	-2.31	-1.45	0.272	0.201	0.367	0.00342	0.0616	Wald	Driver Gene	NM_002072.2:1100
CCNA1-mRNA	0.726	0.117	0.496	0.956	1.65	1.41	1.94	0.00345	0.0619	loglinear	Cell Cycle - Apoptosis, Transcriptional Misregulation	NM_003914.3:1605
ETS2-mRNA	-0.447	0.0726	-0.59	-0.305	0.733	0.664	0.809	0.00352	0.0628	loglinear	Ras	NM_005239.4:1175
CASP8-mRNA	-0.74	0.12	-0.975	-0.504	0.599	0.509	0.705	0.00355	0.0629	loglinear	Cell Cycle - Apoptosis, Driver Gene	NM_001228.4:301
NBN-mRNA	-0.792	0.13	-1.05	-0.536	0.578	0.484	0.69	0.00372	0.0656	loglinear	DNA Damage - Repair	NM_001024688.1:1105
MCM5-mRNA	-1.69	0.208	-2.1	-1.29	0.309	0.233	0.41	0.00388	0.0681	Wald	Cell Cycle - Apoptosis	NM_006739.3:1580
SETD2-mRNA	-0.595	0.0992	-0.789	-0.4	0.662	0.579	0.758	0.0039	0.0681	loglinear	Driver Gene	NM_014159.6:6160
PBX3-mRNA	-1.67	0.206	-2.07	-1.26	0.315	0.238	0.417	0.00393	0.0684	Wald	Transcriptional Misregulation	NM_006195.5:2050
CCNB3-mRNA	4.75	0.8	3.18	6.32	27	9.09	79.9	0.00403	0.0697	loglinear	Cell Cycle - Apoptosis	NM_033671.1:35
PRKACB-mRNA	-0.772	0.13	-1.03	-0.517	0.585	0.49	0.699	0.00408	0.0702	loglinear	Cell Cycle - Apoptosis, Hedgehog, MAPK, Ras, Wnt	NM_182948.2:805
PLA2G4C-mRNA	-2.09	0.262	-2.6	-1.57	0.236	0.165	0.336	0.00413	0.0708	Wald	MAPK, Ras	NM_003706.2:2310
SOX9-mRNA	1.18	0.2	0.786	1.57	2.26	1.72	2.97	0.00418	0.0712	lm.nb	Driver Gene	NM_000346.2:2135
PIM1-mRNA	-1.26	0.214	-1.68	-0.835	0.419	0.313	0.561	0.00424	0.0717	lm.nb	JAK-STAT	NM_002648.2:1630
PLCG2-mRNA	-0.955	0.163	-1.28	-0.635	0.516	0.413	0.644	0.00425	0.0717	lm.nb	Ras	NM_002661.2:525
PAK3-mRNA	-1.14	0.195	-1.53	-0.759	0.453	0.347	0.591	0.00427	0.0717	loglinear	Ras	NM_002578.2:1830
PDGFD-mRNA	1.44	0.247	0.957	1.93	2.72	1.94	3.8	0.00431	0.0721	lm.nb	PI3K, Ras	NM_025208.4:1120
CACNA2D2-mRNA	-0.929	0.16	-1.24	-0.616	0.525	0.423	0.653	0.00435	0.0724	lm.nb	MAPK	NM_001005505.1:2045
POLD4-mRNA	-0.828	0.143	-1.11	-0.548	0.563	0.464	0.684	0.00439	0.0726	loglinear	DNA Damage - Repair	NM_021173.2:470
BDNF-mRNA	1.15	0.2	0.759	1.54	2.22	1.69	2.91	0.0045	0.0741	lm.nb	MAPK	NM_170732.4:730
NF2-mRNA	-0.942	0.164	-1.26	-0.621	0.521	0.417	0.65	0.00453	0.0743	loglinear	Driver Gene	NM_181828.2:455
RPS6KA6-mRNA	-1.51	0.203	-1.91	-1.11	0.351	0.267	0.463	0.00501	0.0817	Wald	MAPK	NM_014496.1:2250
SIRT4-mRNA	1.55	0.209	1.14	1.96	2.94	2.21	3.9	0.00506	0.0822	Wald	Chromatin Modification	NM_012240.1:915
RAD50-mRNA	-0.558	0.101	-0.756	-0.36	0.679	0.592	0.779	0.00523	0.0843	loglinear	DNA Damage - Repair	NM_005732.2:5397
NF1-mRNA	-0.728	0.132	-0.986	-0.47	0.604	0.505	0.722	0.00524	0.0843	loglinear	Driver Gene, MAPK, Ras	NM_000267.2:1035
FGF9-mRNA	0.347	0.0631	0.224	0.471	1.27	1.17	1.39	0.00531	0.0851	loglinear	MAPK, PI3K, Ras	NM_002010.2:1565
FANCA-mRNA	-1.76	0.244	-2.24	-1.29	0.295	0.212	0.41	0.00544	0.0867	Wald	DNA Damage - Repair	NM_000135.2:265
CDKN1C-mRNA	1.03	0.19	0.658	1.4	2.04	1.58	2.64	0.00562	0.0891	lm.nb	Cell Cycle - Apoptosis	NM_000076.2:1605
TGFBR2-mRNA	1.21	0.226	0.769	1.66	2.32	1.7	3.15	0.00587	0.0921	lm.nb	MAPK, TGF-beta, Transcriptional Misregulation	NM_001024847.1:1760
RAD51-mRNA	-3.28	0.466	-4.2	-2.37	0.103	0.0546	0.194	0.00589	0.0921	Wald	DNA Damage - Repair	NM_133487.2:566
U2AF1-mRNA	-0.463	0.0866	-0.633	-0.293	0.726	0.645	0.816	0.00592	0.0921	loglinear	Driver Gene	NM_001025203.1:400
ITGB6-mRNA	-0.53	0.0992	-0.724	-0.335	0.693	0.605	0.793	0.00593	0.0921	loglinear	PI3K	NM_001282353.1:4124
ENDOG-mRNA	-1.64	0.234	-2.1	-1.18	0.321	0.233	0.441	0.00598	0.0921	Wald	Cell Cycle - Apoptosis	NM_004435.2:694
MAPK3-mRNA	-1.31	0.245	-1.79	-0.825	0.404	0.29	0.564	0.00598	0.0921	lm.nb	MAPK, PI3K, Ras, TGF-beta	NM_001040056.1:580
FGF14-mRNA	-1.17	0.219	-1.59	-0.736	0.446	0.331	0.6	0.00601	0.0921	loglinear	MAPK, PI3K, Ras	NM_004115.3:725
TMPRSS2-mRNA	-1.73	0.248	-2.22	-1.24	0.301	0.215	0.422	0.00604	0.0921	Wald	Transcriptional Misregulation	NM_005656.2:1290
CREB5-mRNA	1.33	0.191	0.958	1.71	2.52	1.94	3.26	0.00605	0.0921	Wald	PI3K	NM_182898.2:1885
FANCL-mRNA	-0.828	0.156	-1.13	-0.522	0.563	0.456	0.696	0.00607	0.0921	loglinear	DNA Damage - Repair	NM_001114636.1:446
PCK1-mRNA	1.13	0.216	0.71	1.56	2.19	1.64	2.94	0.00629	0.095	lm.nb	PI3K	NM_002591.2:1870
COL5A1-mRNA	2.23	0.327	1.59	2.87	4.68	3	7.31	0.00649	0.0976	Wald	PI3K	NM_000093.3:6345
ERCC2-mRNA	0.692	0.134	0.43	0.954	1.62	1.35	1.94	0.00661	0.099	loglinear	DNA Damage - Repair	NM_000400.2:240
GDF6-mRNA	3.1	0.6	1.93	4.28	8.59	3.8	19.4	0.00665	0.0992	loglinear	TGF-beta	NM_001001557.2:1908
COL4A5-mRNA	-0.893	0.173	-1.23	-0.554	0.539	0.426	0.681	0.00669	0.0993	loglinear	PI3K	NM_033381.1:5360
KDM6A-mRNA	-0.318	0.0619	-0.439	-0.196	0.802	0.738	0.873	0.00683	0.101	loglinear	Driver Gene, Transcriptional Misregulation	NM_021140.2:2590
DDB2-mRNA	-1.68	0.252	-2.18	-1.19	0.311	0.221	0.439	0.00685	0.101	Wald	DNA Damage - Repair	NM_000107.1:840
PCNA-mRNA	-1.38	0.207	-1.79	-0.975	0.384	0.29	0.509	0.0069	0.101	Wald	Cell Cycle - Apoptosis, DNA Damage - Repair	NM_002592.2:280
DAXX-mRNA	-0.774	0.151	-1.07	-0.477	0.585	0.476	0.718	0.00691	0.101	loglinear	Driver Gene, MAPK	NM_001350.3:1875
FZD7-mRNA	1.12	0.169	0.788	1.45	2.17	1.73	2.73	0.00701	0.102	Wald	Wnt	NM_003507.1:1890
BCOR-mRNA	-0.671	0.132	-0.93	-0.412	0.628	0.525	0.751	0.00707	0.102	lm.nb	Driver Gene	NM_001123383.1:1630
CACNB3-mRNA	-1.71	0.259	-2.22	-1.2	0.306	0.215	0.435	0.0071	0.102	Wald	MAPK	NM_000725.2:1115
MAP3K13-mRNA	0.79	0.156	0.484	1.1	1.73	1.4	2.14	0.00716	0.103	loglinear	MAPK	NM_004721.3:965
MYB-mRNA	-1.75	0.268	-2.28	-1.23	0.296	0.206	0.427	0.00728	0.104	Wald	PI3K	NM_005375.2:3145
RAC1-mRNA	-0.513	0.102	-0.714	-0.312	0.701	0.61	0.805	0.00744	0.106	loglinear	MAPK, PI3K, Ras, Wnt	NM_198829.1:1250
KMT2D-mRNA	-0.641	0.128	-0.892	-0.39	0.641	0.539	0.763	0.00745	0.106	loglinear	Driver Gene	NM_003482.3:6070
TIAM1-mRNA	-0.703	0.141	-0.979	-0.427	0.614	0.507	0.744	0.00757	0.107	lm.nb	Ras	NM_003253.2:5620
ITGA2-mRNA	1.05	0.211	0.638	1.47	2.07	1.56	2.76	0.00762	0.107	lm.nb	PI3K	NM_002203.2:475
PPP2R2B-mRNA	-1.3	0.204	-1.7	-0.902	0.406	0.308	0.535	0.00777	0.109	Wald	PI3K	NM_181676.2:690
POLE2-mRNA	-1.58	0.247	-2.06	-1.09	0.335	0.24	0.469	0.00783	0.109	Wald	DNA Damage - Repair	NM_002692.2:1420
POLB-mRNA	0.794	0.161	0.478	1.11	1.73	1.39	2.16	0.00789	0.11	lm.nb	DNA Damage - Repair	NM_002690.1:145
MAPK12-mRNA	-2.77	0.438	-3.63	-1.91	0.146	0.0808	0.265	0.00797	0.11	Wald	MAPK	NM_002969.3:425
TNFSF10-mRNA	-1.37	0.219	-1.8	-0.945	0.386	0.286	0.519	0.00818	0.113	Wald	Cell Cycle - Apoptosis	NM_003810.2:115
SIN3A-mRNA	0.413	0.085	0.247	0.58	1.33	1.19	1.49	0.00825	0.113	loglinear	Transcriptional Misregulation	NM_015477.1:1605
MAPK8IP1-mRNA	-0.718	0.149	-1.01	-0.426	0.608	0.497	0.744	0.00848	0.116	loglinear	MAPK	NM_005456.2:259
FLNA-mRNA	-0.625	0.13	-0.88	-0.371	0.648	0.543	0.773	0.00856	0.117	loglinear	MAPK	NM_001456.3:7335
IRS1-mRNA	-0.994	0.208	-1.4	-0.587	0.502	0.379	0.666	0.00871	0.118	lm.nb	PI3K	NM_005544.2:6224
XPA-mRNA	-0.736	0.155	-1.04	-0.432	0.6	0.486	0.741	0.009	0.122	loglinear	DNA Damage - Repair	NM_000380.3:265
PIK3CA-mRNA	-0.828	0.175	-1.17	-0.484	0.563	0.444	0.715	0.00917	0.123	lm.nb	Cell Cycle - Apoptosis, Driver Gene, JAK-STAT, PI3K, Ras	NM_006218.2:2445
ITGA7-mRNA	1.56	0.26	1.05	2.07	2.96	2.08	4.21	0.00925	0.124	Wald	PI3K	NM_002206.1:1170
RRAS2-mRNA	0.719	0.154	0.417	1.02	1.65	1.33	2.03	0.00954	0.127	loglinear	MAPK, Ras	NM_001102669.2:1785
LIFR-mRNA	0.643	0.139	0.371	0.915	1.56	1.29	1.89	0.00982	0.131	lm.nb	JAK-STAT	NM_002310.3:2995
SMAD9-mRNA	-0.803	0.175	-1.15	-0.461	0.573	0.452	0.726	0.01	0.133	lm.nb	TGF-beta	NM_005905.2:1595
ITGA3-mRNA	-0.855	0.187	-1.22	-0.489	0.553	0.429	0.712	0.0102	0.134	loglinear	PI3K	NM_005501.2:1138
TCF3-mRNA	-0.753	0.165	-1.08	-0.43	0.593	0.474	0.742	0.0103	0.135	loglinear	Transcriptional Misregulation	NM_003200.2:4325
NPM2-mRNA	-2.72	0.476	-3.66	-1.79	0.151	0.0793	0.289	0.0106	0.139	Wald	Chromatin Modification	NM_182795.1:745
WNT4-mRNA	-2.59	0.456	-3.49	-1.7	0.166	0.0891	0.308	0.0108	0.141	Wald	Hedgehog, Wnt	NM_030761.3:625
ITGA6-mRNA	0.757	0.171	0.423	1.09	1.69	1.34	2.13	0.0114	0.147	lm.nb	PI3K	NM_000210.1:3065
ASXL1-mRNA	-0.642	0.145	-0.925	-0.358	0.641	0.527	0.78	0.0114	0.147	loglinear	Driver Gene	NM_001164603.1:472
DTX3-mRNA	-1.98	0.355	-2.67	-1.28	0.254	0.157	0.412	0.0114	0.148	Wald	Notch	NM_178502.2:1620
HSP90B1-mRNA	0.655	0.148	0.365	0.945	1.57	1.29	1.93	0.0115	0.148	lm.nb	PI3K	NM_003299.1:160
WNT16-mRNA	4.73	0.857	3.05	6.41	26.5	8.28	85	0.0117	0.15	Wald	Hedgehog, Transcriptional Misregulation, Wnt	NM_057168.1:1621
FGFR4-mRNA	4.67	0.858	2.99	6.35	25.5	7.95	81.8	0.0122	0.155	Wald	MAPK, PI3K, Ras	NM_002011.3:1585
WT1-mRNA	-2.33	0.428	-3.17	-1.49	0.199	0.111	0.356	0.0122	0.155	Wald	Driver Gene, Transcriptional Misregulation	NM_000378.3:2160
TNFRSF10B-mRNA	1.33	0.246	0.848	1.81	2.51	1.8	3.51	0.0124	0.157	Wald	Cell Cycle - Apoptosis	NM_003842.3:565
CACNB2-mRNA	-1.27	0.238	-1.74	-0.805	0.414	0.3	0.572	0.0128	0.161	Wald	MAPK	NM_000724.3:2610
BAMBI-mRNA	0.742	0.173	0.402	1.08	1.67	1.32	2.12	0.0128	0.161	loglinear	TGF-beta, Wnt	NM_012342.2:832
MED12-mRNA	-0.885	0.208	-1.29	-0.478	0.541	0.408	0.718	0.013	0.163	lm.nb	Driver Gene	NM_005120.2:375
LFNG-mRNA	-1.23	0.234	-1.69	-0.772	0.426	0.31	0.586	0.0134	0.167	Wald	Notch	NM_001040168.1:717
CACNA2D3-mRNA	-0.674	0.16	-0.987	-0.361	0.627	0.505	0.779	0.0135	0.167	lm.nb	MAPK	NM_018398.2:205
GNA11-mRNA	-0.499	0.118	-0.73	-0.267	0.708	0.603	0.831	0.0135	0.167	loglinear	Driver Gene	NM_002067.1:555
HDAC5-mRNA	0.843	0.2	0.45	1.24	1.79	1.37	2.35	0.0136	0.168	loglinear	Chromatin Modification	NM_005474.4:3160
TNFAIP3-mRNA	1.46	0.28	0.911	2.01	2.75	1.88	4.03	0.0138	0.169	Wald	Driver Gene	NM_006290.2:260
E2F1-mRNA	-4.45	0.86	-6.13	-2.76	0.0458	0.0142	0.148	0.014	0.172	Wald	Cell Cycle - Apoptosis	NM_005225.1:935
CDC14A-mRNA	0.867	0.168	0.537	1.2	1.82	1.45	2.29	0.0141	0.173	Wald	Cell Cycle - Apoptosis	NM_033313.2:1400
HMGA1-mRNA	-1.15	0.223	-1.58	-0.709	0.452	0.334	0.612	0.0143	0.173	Wald	Chromatin Modification	NM_145904.1:871
ETV7-mRNA	-2.57	0.501	-3.55	-1.59	0.168	0.0853	0.332	0.0143	0.173	Wald	Transcriptional Misregulation	NM_016135.2:794
CDC25C-mRNA	-2.57	0.501	-3.55	-1.59	0.169	0.0853	0.333	0.0143	0.173	Wald	Cell Cycle - Apoptosis	NM_001790.2:1055
PRLR-mRNA	-1.44	0.28	-1.99	-0.887	0.369	0.253	0.541	0.0144	0.173	Wald	JAK-STAT, PI3K	NM_001204318.1:563
HDAC2-mRNA	-0.389	0.0948	-0.575	-0.203	0.764	0.671	0.869	0.0148	0.178	loglinear	Cell Cycle - Apoptosis, Chromatin Modification, Notch, Transcriptional Misregulation	NM_001527.1:930
BRAF-mRNA	-0.381	0.0931	-0.563	-0.198	0.768	0.677	0.871	0.0149	0.179	loglinear	Driver Gene, MAPK	NM_004333.3:565
COL2A1-mRNA	-1.37	0.271	-1.9	-0.836	0.388	0.268	0.56	0.015	0.179	Wald	PI3K	NM_001844.4:4745
EPOR-mRNA	-1.19	0.239	-1.66	-0.723	0.438	0.316	0.606	0.0155	0.185	Wald	JAK-STAT, PI3K	NM_000121.2:1295
STK11-mRNA	-0.81	0.201	-1.2	-0.417	0.57	0.434	0.749	0.0156	0.185	loglinear	Driver Gene, PI3K	NM_000455.4:2060
MAML2-mRNA	-0.908	0.183	-1.27	-0.548	0.533	0.416	0.684	0.0158	0.187	Wald	Notch	NM_032427.1:4125
ALKBH3-mRNA	0.552	0.138	0.283	0.822	1.47	1.22	1.77	0.0159	0.188	loglinear	DNA Damage - Repair	NM_139178.3:690
SFRP1-mRNA	0.825	0.211	0.412	1.24	1.77	1.33	2.36	0.0173	0.203	lm.nb	Wnt	NM_003012.3:3320
THEM4-mRNA	1.43	0.302	0.833	2.02	2.69	1.78	4.05	0.018	0.211	Wald	PI3K	NM_053055.4:764
VEGFC-mRNA	1.37	0.294	0.798	1.95	2.59	1.74	3.87	0.0185	0.216	Wald	PI3K, Ras	NM_005429.2:565
DTX1-mRNA	-1.48	0.32	-2.11	-0.853	0.358	0.232	0.554	0.019	0.221	Wald	Notch	NM_004416.2:2855
SP1-mRNA	-0.91	0.199	-1.3	-0.52	0.532	0.406	0.697	0.0196	0.227	Wald	TGF-beta, Transcriptional Misregulation	NM_003109.1:5970
MAPK9-mRNA	-0.619	0.167	-0.946	-0.293	0.651	0.519	0.816	0.0205	0.236	lm.nb	MAPK, Ras, Wnt	NM_139068.2:365
PLCB4-mRNA	-0.281	0.0757	-0.43	-0.133	0.823	0.742	0.912	0.0206	0.237	loglinear	Wnt	NM_000933.3:215
PTPN11-mRNA	-0.467	0.126	-0.714	-0.22	0.723	0.61	0.858	0.0207	0.237	loglinear	Driver Gene, JAK-STAT, Ras	NM_002834.3:1480
CACNA1C-mRNA	-1.05	0.241	-1.52	-0.58	0.482	0.348	0.669	0.0222	0.253	Wald	MAPK	NM_199460.2:4785
SKP2-mRNA	-0.772	0.178	-1.12	-0.424	0.586	0.46	0.746	0.0225	0.256	Wald	Cell Cycle - Apoptosis	NM_005983.2:615
KITLG-mRNA	0.967	0.274	0.43	1.5	1.95	1.35	2.83	0.0242	0.275	lm.nb	PI3K, Ras	NM_003994.4:1155
WNT5B-mRNA	-1.74	0.415	-2.56	-0.93	0.298	0.17	0.525	0.0247	0.279	Wald	Hedgehog, Wnt	NM_032642.2:1745
PTCH1-mRNA	-0.715	0.171	-1.05	-0.381	0.609	0.483	0.768	0.0247	0.279	Wald	Driver Gene, Hedgehog	NM_000264.3:5420
PIK3CB-mRNA	-1.1	0.317	-1.72	-0.476	0.467	0.304	0.719	0.0258	0.29	loglinear	Cell Cycle - Apoptosis, JAK-STAT, PI3K, Ras	NM_006219.1:2945
HES1-mRNA	-0.604	0.18	-0.956	-0.251	0.658	0.515	0.84	0.0283	0.317	loglinear	Notch	NM_005524.2:860
CDC7-mRNA	-0.669	0.168	-0.999	-0.339	0.629	0.5	0.79	0.0285	0.318	Wald	Cell Cycle - Apoptosis	NM_003503.2:805
PRKACA-mRNA	0.407	0.122	0.168	0.646	1.33	1.12	1.57	0.029	0.322	loglinear	Cell Cycle - Apoptosis, Hedgehog, MAPK, Ras, Wnt	NM_002730.3:400
CDH1-mRNA	0.478	0.144	0.197	0.76	1.39	1.15	1.69	0.0291	0.322	lm.nb	Driver Gene	NM_004360.2:1230
SFRP2-mRNA	2.12	0.54	1.07	3.18	4.36	2.09	9.08	0.0293	0.324	Wald	Wnt	NM_003013.2:840
LRP2-mRNA	2.13	0.543	1.06	3.19	4.37	2.09	9.15	0.0295	0.325	Wald	Hedgehog	NM_004525.2:12505
MTOR-mRNA	0.651	0.197	0.265	1.04	1.57	1.2	2.05	0.0297	0.327	lm.nb	PI3K	NM_004958.2:5095
CDKN1B-mRNA	-1	0.257	-1.51	-0.498	0.499	0.352	0.708	0.0299	0.328	Wald	Cell Cycle - Apoptosis, PI3K, Transcriptional Misregulation	NM_004064.2:365
PRKCB-mRNA	0.565	0.173	0.227	0.904	1.48	1.17	1.87	0.0306	0.334	lm.nb	MAPK, Ras, Wnt	NM_212535.1:1750
LEPR-mRNA	0.538	0.165	0.215	0.861	1.45	1.16	1.82	0.031	0.336	loglinear	JAK-STAT	NM_001003679.1:2000
PRKCA-mRNA	0.983	0.256	0.482	1.48	1.98	1.4	2.8	0.031	0.336	Wald	MAPK, PI3K, Ras, Wnt	NM_002737.2:5560
FGF2-mRNA	-0.442	0.136	-0.709	-0.175	0.736	0.612	0.886	0.0315	0.34	loglinear	MAPK, PI3K, Ras	NM_002006.4:620
IDH1-mRNA	-0.356	0.11	-0.572	-0.141	0.781	0.673	0.907	0.0317	0.342	loglinear	Driver Gene	NM_005896.2:105
PPP3R1-mRNA	-0.409	0.127	-0.658	-0.161	0.753	0.634	0.895	0.0321	0.344	loglinear	Cell Cycle - Apoptosis, MAPK, Wnt	NM_000945.3:2385
GRIN2B-mRNA	-0.803	0.212	-1.22	-0.386	0.573	0.43	0.765	0.0325	0.348	Wald	Ras	NM_000834.3:1144
PDGFA-mRNA	-2.49	0.661	-3.78	-1.19	0.178	0.0726	0.438	0.0329	0.351	Wald	MAPK, PI3K, Ras, Transcriptional Misregulation	NM_002607.5:2460
JAK2-mRNA	-0.764	0.205	-1.17	-0.362	0.589	0.446	0.778	0.0338	0.359	Wald	Driver Gene, JAK-STAT, PI3K	NM_004972.2:455
ZAK-mRNA	-1.21	0.329	-1.86	-0.569	0.431	0.275	0.674	0.0345	0.366	Wald	MAPK	NM_016653.2:995
BMP8A-mRNA	1.66	0.451	0.778	2.54	3.16	1.71	5.83	0.0346	0.366	Wald	TGF-beta	NM_181809.3:5015
RASGRP1-mRNA	-1.01	0.276	-1.55	-0.471	0.496	0.34	0.721	0.0351	0.371	Wald	MAPK, Ras	NM_005739.3:365
MAPK8-mRNA	0.31	0.0998	0.115	0.506	1.24	1.08	1.42	0.0359	0.377	loglinear	MAPK, Ras, Wnt	NM_002750.2:945
FBXW7-mRNA	0.325	0.105	0.119	0.531	1.25	1.09	1.44	0.0367	0.384	loglinear	Driver Gene	NM_018315.4:1480
CREB3L4-mRNA	-0.937	0.264	-1.46	-0.419	0.522	0.365	0.748	0.0383	0.4	Wald	PI3K	NM_130898.2:1505
EFNA1-mRNA	-1.15	0.327	-1.79	-0.504	0.452	0.29	0.705	0.0395	0.412	Wald	PI3K, Ras	NM_004428.2:650
PDGFC-mRNA	1.23	0.359	0.528	1.94	2.35	1.44	3.82	0.0415	0.431	Wald	PI3K, Ras	NM_016205.1:10
HDAC1-mRNA	-0.449	0.153	-0.749	-0.15	0.732	0.595	0.901	0.0424	0.439	lm.nb	Cell Cycle - Apoptosis, Chromatin Modification, Notch, Transcriptional Misregulation	NM_004964.2:785
PTEN-mRNA	0.286	0.0987	0.0928	0.48	1.22	1.07	1.39	0.0441	0.454	loglinear	Driver Gene, PI3K	NM_000314.3:1675
RASA4-mRNA	-0.536	0.185	-0.899	-0.174	0.69	0.536	0.887	0.0441	0.454	loglinear	Ras	NM_001079877.2:5330
RAC3-mRNA	-0.848	0.257	-1.35	-0.345	0.556	0.392	0.788	0.0456	0.468	Wald	MAPK, Ras, Wnt	NM_005052.2:702
CASP3-mRNA	0.297	0.104	0.0934	0.501	1.23	1.07	1.42	0.046	0.471	loglinear	Cell Cycle - Apoptosis, MAPK	NM_032991.2:685
RELN-mRNA	1.81	0.553	0.731	2.9	3.52	1.66	7.46	0.0464	0.473	Wald	PI3K	NM_005045.2:345
NRAS-mRNA	-0.537	0.191	-0.912	-0.162	0.689	0.532	0.894	0.0486	0.494	loglinear	Driver Gene, MAPK, PI3K, Ras	NM_002524.3:877
CACNA1E-mRNA	-0.713	0.222	-1.15	-0.277	0.61	0.451	0.825	0.0491	0.498	Wald	MAPK	NM_000721.2:9325
PIK3R1-mRNA	0.469	0.168	0.139	0.8	1.38	1.1	1.74	0.0494	0.5	loglinear	Cell Cycle - Apoptosis, Driver Gene, JAK-STAT, PI3K, Ras	NM_181504.2:1105
SPRY4-mRNA	-0.568	0.181	-0.923	-0.213	0.675	0.527	0.863	0.0517	0.522	Wald	JAK-STAT	NM_030964.3:1900
PRKX-mRNA	-1.08	0.346	-1.76	-0.404	0.472	0.295	0.756	0.0522	0.525	Wald	Cell Cycle - Apoptosis, Hedgehog, MAPK, Ras, Wnt	NM_005044.1:2590
CTNNB1-mRNA	-0.306	0.113	-0.526	-0.085	0.809	0.694	0.943	0.0533	0.534	loglinear	Driver Gene, Wnt	NM_001904.3:2265
SHC3-mRNA	-0.845	0.273	-1.38	-0.309	0.557	0.384	0.807	0.0537	0.537	Wald	Ras	NM_016848.5:6155
NTRK2-mRNA	-0.711	0.233	-1.17	-0.255	0.611	0.445	0.838	0.0552	0.55	Wald	MAPK	NM_001007097.1:1605
EFNA2-mRNA	-0.613	0.201	-1.01	-0.219	0.654	0.498	0.859	0.0554	0.551	Wald	PI3K, Ras	NM_001405.3:1538
HDAC4-mRNA	-0.225	0.085	-0.392	-0.0584	0.856	0.762	0.96	0.0571	0.566	loglinear	Chromatin Modification	NM_006037.3:6965
HHEX-mRNA	-0.561	0.189	-0.932	-0.191	0.678	0.524	0.876	0.0592	0.585	Wald	Transcriptional Misregulation	NM_002729.4:1479
MAPK1-mRNA	-0.235	0.0906	-0.412	-0.057	0.85	0.751	0.961	0.0607	0.598	loglinear	MAPK, PI3K, Ras, TGF-beta	NM_138957.2:430
MAP3K5-mRNA	0.653	0.223	0.216	1.09	1.57	1.16	2.13	0.0612	0.601	Wald	MAPK	NM_005923.3:2415
KMT2C-mRNA	0.255	0.0997	0.0596	0.45	1.19	1.04	1.37	0.0628	0.615	loglinear	Driver Gene	NM_170606.2:12505
C19orf40-mRNA	-0.688	0.238	-1.15	-0.221	0.621	0.449	0.858	0.0632	0.618	Wald	DNA Damage - Repair	NM_152266.3:376
SKP1-mRNA	-0.318	0.125	-0.563	-0.072	0.802	0.677	0.951	0.0644	0.627	lm.nb	Cell Cycle - Apoptosis, TGF-beta, Wnt	NM_170679.2:630
IKBKB-mRNA	-0.59	0.206	-0.994	-0.186	0.664	0.502	0.879	0.0645	0.627	Wald	Cell Cycle - Apoptosis, MAPK, PI3K, Ras	NM_001556.1:1995
CASP7-mRNA	-0.75	0.268	-1.28	-0.224	0.595	0.413	0.856	0.0681	0.66	Wald	Cell Cycle - Apoptosis	NM_001227.3:915
CHEK2-mRNA	-0.593	0.233	-1.05	-0.137	0.663	0.483	0.909	0.084	0.812	Wald	Cell Cycle - Apoptosis	NM_007194.3:140
CDK2-mRNA	-0.577	0.233	-1.03	-0.12	0.67	0.488	0.92	0.0897	0.864	Wald	Cell Cycle - Apoptosis, PI3K	NM_001798.2:220
AXIN1-mRNA	-0.653	0.265	-1.17	-0.133	0.636	0.443	0.912	0.0909	0.873	Wald	Driver Gene, Wnt	NM_181050.1:135
PLCB1-mRNA	0.221	0.1	0.0251	0.418	1.17	1.02	1.34	0.0916	0.877	loglinear	Wnt	NM_182734.1:170
RUNX1T1-mRNA	-0.44	0.201	-0.833	-0.0466	0.737	0.561	0.968	0.0935	0.893	loglinear	Transcriptional Misregulation	NM_004349.2:1085
NOTCH3-mRNA	0.916	0.382	0.167	1.67	1.89	1.12	3.17	0.096	0.915	Wald	Notch	NM_000435.2:1965
PML-mRNA	0.388	0.164	0.0669	0.708	1.31	1.05	1.63	0.0986	0.937	Wald	Transcriptional Misregulation	NM_002675.3:281
KIT-mRNA	-0.603	0.255	-1.1	-0.103	0.659	0.466	0.931	0.0989	0.937	Wald	Driver Gene, PI3K, Ras	NM_000222.1:5
IL13RA2-mRNA	-0.329	0.155	-0.632	-0.0262	0.796	0.645	0.982	0.1	0.947	lm.nb	JAK-STAT	NM_000640.2:400
EFNA5-mRNA	-0.515	0.221	-0.949	-0.0819	0.7	0.518	0.945	0.102	0.962	Wald	PI3K, Ras	NM_001962.2:5035
KDM5C-mRNA	0.12	0.0575	0.00723	0.233	1.09	1.01	1.17	0.105	0.99	loglinear	Driver Gene	NM_004187.2:1170
CNTFR-mRNA	0.775	0.338	0.112	1.44	1.71	1.08	2.71	0.106	0.992	Wald	JAK-STAT	NM_147164.1:784
PPP3CA-mRNA	0.289	0.142	0.0113	0.567	1.22	1.01	1.48	0.111	1	loglinear	Cell Cycle - Apoptosis, MAPK, Wnt	NM_000944.4:3920
FGFR3-mRNA	0.595	0.274	0.0589	1.13	1.51	1.04	2.19	0.118	1	Wald	Driver Gene, MAPK, PI3K, Ras	NM_022965.2:3170
PPARGC1A-mRNA	0.154	0.0775	0.00193	0.306	1.11	1	1.24	0.118	1	loglinear	Chromatin Modification	NM_013261.3:1505
PRKDC-mRNA	-0.254	0.128	-0.506	-0.00288	0.838	0.704	0.998	0.118	1	lm.nb	Cell Cycle - Apoptosis, DNA Damage - Repair	NM_006904.6:12750
CDC14B-mRNA	0.483	0.223	0.046	0.919	1.4	1.03	1.89	0.119	1	Wald	Cell Cycle - Apoptosis	NM_003671.3:4940
IRAK2-mRNA	0.499	0.231	0.0467	0.951	1.41	1.03	1.93	0.119	1	Wald	Cell Cycle - Apoptosis	NM_001570.3:1285
CACNB4-mRNA	-0.635	0.302	-1.23	-0.0424	0.644	0.427	0.971	0.127	1	Wald	MAPK	NM_001005747.2:1483
SRSF2-mRNA	0.39	0.205	-0.012	0.791	1.31	0.992	1.73	0.13	1	lm.nb	Driver Gene	NM_003016.3:312
CCND3-mRNA	-0.397	0.195	-0.778	-0.0151	0.76	0.583	0.99	0.134	1	Wald	Cell Cycle - Apoptosis, JAK-STAT, PI3K, Wnt	NM_001760.2:1215
MSH2-mRNA	-0.351	0.19	-0.722	0.0214	0.784	0.606	1.01	0.138	1	lm.nb	Driver Gene	NM_000251.1:2105
KLF4-mRNA	0.819	0.413	0.0102	1.63	1.76	1.01	3.09	0.141	1	Wald	Driver Gene	NM_004235.4:1980
CBL-mRNA	-0.382	0.194	-0.762	-0.0016	0.767	0.59	0.999	0.144	1	Wald	Driver Gene, JAK-STAT	NM_005188.2:7485
JAK1-mRNA	0.155	0.0871	-0.0156	0.326	1.11	0.989	1.25	0.15	1	loglinear	Driver Gene, JAK-STAT, PI3K	NM_002227.1:285
FOXO4-mRNA	0.479	0.255	-0.0202	0.978	1.39	0.986	1.97	0.157	1	Wald	Ras	NM_005938.2:35
EP300-mRNA	-0.14	0.0835	-0.304	0.0234	0.907	0.81	1.02	0.168	1	loglinear	Cell Cycle - Apoptosis, Driver Gene, JAK-STAT, Notch, TGF-beta, Wnt	NM_001429.2:715
NKD1-mRNA	0.517	0.286	-0.0441	1.08	1.43	0.97	2.11	0.169	1	Wald	Wnt	NM_033119.3:2325
SOCS1-mRNA	-0.537	0.299	-1.12	0.049	0.689	0.459	1.03	0.17	1	Wald	Driver Gene, JAK-STAT	NM_003745.1:1025
UBB-mRNA	-0.236	0.143	-0.516	0.0443	0.849	0.699	1.03	0.174	1	loglinear	DNA Damage - Repair	NM_018955.2:15
PLA2G10-mRNA	-0.435	0.248	-0.921	0.0513	0.74	0.528	1.04	0.178	1	Wald	Ras	NM_003561.1:779
BAP1-mRNA	0.21	0.131	-0.0456	0.466	1.16	0.969	1.38	0.183	1	loglinear	Driver Gene	NM_004656.2:240
HIST1H3G-mRNA	0.528	0.306	-0.0714	1.13	1.44	0.952	2.18	0.183	1	Wald	Transcriptional Misregulation	NM_003534.2:348
PRKCG-mRNA	-0.416	0.243	-0.892	0.0589	0.749	0.539	1.04	0.184	1	Wald	MAPK, Ras, Wnt	NM_002739.3:445
SPRY2-mRNA	-0.315	0.202	-0.71	0.0802	0.804	0.611	1.06	0.193	1	lm.nb	JAK-STAT	NM_005842.2:85
GSK3B-mRNA	-0.154	0.0986	-0.347	0.0398	0.899	0.786	1.03	0.194	1	loglinear	Cell Cycle - Apoptosis, Hedgehog, PI3K, Wnt	NM_002093.2:925
MAP3K14-mRNA	0.404	0.245	-0.0759	0.883	1.32	0.949	1.84	0.198	1	Wald	Cell Cycle - Apoptosis, MAPK	NM_003954.1:620
IL23R-mRNA	-0.397	0.243	-0.874	0.0787	0.759	0.546	1.06	0.2	1	Wald	JAK-STAT	NM_144701.2:710
SMC3-mRNA	0.165	0.108	-0.0473	0.377	1.12	0.968	1.3	0.202	1	loglinear	Cell Cycle - Apoptosis	NM_005445.3:3525
ALKBH2-mRNA	0.498	0.326	-0.14	1.14	1.41	0.908	2.2	0.223	1	Wald	DNA Damage - Repair	NM_001001655.2:907
HDAC10-mRNA	-0.324	0.215	-0.745	0.096	0.799	0.597	1.07	0.228	1	Wald	Chromatin Modification	NM_032019.5:932
GHR-mRNA	-0.404	0.285	-0.963	0.154	0.756	0.513	1.11	0.229	1	lm.nb	JAK-STAT, PI3K	NM_000163.2:1835
NFKBIZ-mRNA	0.257	0.171	-0.0788	0.593	1.2	0.947	1.51	0.23	1	Wald	Transcriptional Misregulation	NM_001005474.1:2030
SPOP-mRNA	-0.378	0.257	-0.881	0.125	0.769	0.543	1.09	0.237	1	Wald	Driver Gene	NM_001007226.1:2726
PPP3CB-mRNA	-0.244	0.176	-0.588	0.101	0.845	0.665	1.07	0.238	1	lm.nb	Cell Cycle - Apoptosis, MAPK, Wnt	NM_001142354.1:1690
NUMBL-mRNA	0.36	0.25	-0.13	0.851	1.28	0.914	1.8	0.246	1	Wald	Notch	NM_004756.3:591
BMPR1B-mRNA	0.356	0.249	-0.132	0.845	1.28	0.912	1.8	0.248	1	Wald	TGF-beta	NM_001203.1:430
PRKAA2-mRNA	0.11	0.0817	-0.0502	0.27	1.08	0.966	1.21	0.25	1	loglinear	PI3K	NM_006252.2:975
NTHL1-mRNA	0.257	0.195	-0.125	0.64	1.2	0.917	1.56	0.258	1	lm.nb	DNA Damage - Repair	NM_002528.5:476
MLH1-mRNA	-0.246	0.187	-0.611	0.12	0.843	0.655	1.09	0.258	1	loglinear	Driver Gene	NM_000249.2:1605
ALK-mRNA	-0.379	0.273	-0.914	0.157	0.769	0.531	1.11	0.26	1	Wald	Driver Gene	NM_004304.3:3495
FZD10-mRNA	0.383	0.277	-0.159	0.926	1.3	0.895	1.9	0.26	1	Wald	Wnt	NM_007197.2:1810
PBX1-mRNA	-0.21	0.16	-0.524	0.105	0.865	0.695	1.08	0.261	1	loglinear	Transcriptional Misregulation	NM_002585.2:368
MSH6-mRNA	-0.194	0.15	-0.488	0.0998	0.874	0.713	1.07	0.265	1	loglinear	Driver Gene	NM_000179.1:3525
ACVR1B-mRNA	-0.14	0.109	-0.354	0.0736	0.907	0.782	1.05	0.268	1	loglinear	Driver Gene, TGF-beta	NM_004302.3:1700
CACNA2D1-mRNA	-0.249	0.2	-0.642	0.144	0.841	0.641	1.1	0.282	1	lm.nb	MAPK	NM_000722.2:335
GADD45G-mRNA	0.417	0.321	-0.212	1.05	1.34	0.863	2.06	0.285	1	Wald	Cell Cycle - Apoptosis, MAPK	NM_006705.3:250
TGFB1-mRNA	0.156	0.126	-0.0924	0.403	1.11	0.938	1.32	0.286	1	loglinear	Cell Cycle - Apoptosis, MAPK, TGF-beta	NM_000660.3:1260
HDAC6-mRNA	-0.216	0.176	-0.561	0.129	0.861	0.678	1.09	0.287	1	lm.nb	Chromatin Modification	NM_006044.2:536
PLCE1-mRNA	0.329	0.257	-0.175	0.832	1.26	0.886	1.78	0.291	1	Wald	Ras	NM_001165979.1:392
TBL1XR1-mRNA	0.14	0.117	-0.0885	0.369	1.1	0.94	1.29	0.296	1	loglinear	Wnt	NM_024665.4:915
PIK3R5-mRNA	0.429	0.343	-0.243	1.1	1.35	0.845	2.15	0.299	1	Wald	Cell Cycle - Apoptosis, JAK-STAT, PI3K, Ras	NM_001142633.1:3335
SOCS3-mRNA	0.347	0.28	-0.203	0.896	1.27	0.869	1.86	0.304	1	Wald	JAK-STAT	NM_003955.3:1870
TRAF7-mRNA	-0.157	0.137	-0.426	0.112	0.897	0.745	1.08	0.317	1	loglinear	Driver Gene	NM_032271.2:1105
GPC4-mRNA	0.269	0.225	-0.172	0.71	1.21	0.888	1.64	0.317	1	Wald	Wnt	NM_001448.2:820
IL1R2-mRNA	0.292	0.249	-0.197	0.781	1.22	0.873	1.72	0.326	1	Wald	MAPK, Transcriptional Misregulation	NM_173343.1:113
RAD52-mRNA	0.104	0.0988	-0.0897	0.297	1.07	0.94	1.23	0.352	1	loglinear	DNA Damage - Repair	NM_134424.2:297
RELA-mRNA	-0.174	0.16	-0.488	0.14	0.887	0.713	1.1	0.357	1	Wald	Cell Cycle - Apoptosis, MAPK, PI3K, Ras, Transcriptional Misregulation	NM_021975.3:1990
AMER1-mRNA	-0.298	0.282	-0.851	0.255	0.813	0.554	1.19	0.368	1	Wald	Driver Gene	NM_152424.3:5755
EGFR-mRNA	0.207	0.208	-0.201	0.616	1.15	0.87	1.53	0.394	1	Wald	Driver Gene, MAPK, PI3K, Ras	NM_201282.1:360
GRIN1-mRNA	-0.322	0.325	-0.96	0.315	0.8	0.514	1.24	0.394	1	Wald	Ras	NM_000832.5:1290
CXXC4-mRNA	-0.278	0.287	-0.84	0.283	0.824	0.559	1.22	0.403	1	Wald	Wnt	NM_025212.1:293
AXIN2-mRNA	-0.16	0.166	-0.487	0.166	0.895	0.714	1.12	0.406	1	Wald	Wnt	NM_004655.3:1035
HOXA10-mRNA	0.309	0.337	-0.351	0.97	1.24	0.784	1.96	0.426	1	Wald	Transcriptional Misregulation	NM_018951.3:1503
SHC1-mRNA	-0.126	0.144	-0.409	0.157	0.917	0.753	1.11	0.432	1	loglinear	Ras	NM_183001.4:3355
NFE2L2-mRNA	-0.13	0.15	-0.425	0.164	0.914	0.745	1.12	0.434	1	loglinear	Driver Gene	NM_006164.3:995
FANCE-mRNA	-0.235	0.277	-0.777	0.308	0.85	0.584	1.24	0.459	1	Wald	DNA Damage - Repair	NM_021922.2:1275
CACNA1G-mRNA	-0.196	0.24	-0.665	0.274	0.873	0.631	1.21	0.474	1	Wald	MAPK	NM_198397.1:1380
GNG12-mRNA	-0.182	0.236	-0.645	0.281	0.881	0.639	1.21	0.483	1	lm.nb	MAPK, PI3K, Ras	NM_018841.3:245
POLD1-mRNA	-0.203	0.259	-0.711	0.305	0.869	0.611	1.24	0.491	1	Wald	DNA Damage - Repair	NM_002691.2:2392
PRKAR2B-mRNA	-0.122	0.162	-0.44	0.195	0.919	0.737	1.14	0.492	1	loglinear	Cell Cycle - Apoptosis	NM_002736.2:1350
SPRY1-mRNA	0.207	0.276	-0.333	0.747	1.15	0.794	1.68	0.508	1	Wald	JAK-STAT	NM_005841.1:810
HOXA9-mRNA	0.206	0.277	-0.336	0.748	1.15	0.792	1.68	0.511	1	Wald	Transcriptional Misregulation	NM_152739.3:1015
CACNG1-mRNA	-0.232	0.313	-0.846	0.381	0.851	0.556	1.3	0.512	1	Wald	MAPK	NM_000727.2:464
WNT6-mRNA	-0.194	0.266	-0.716	0.328	0.874	0.609	1.26	0.519	1	Wald	Hedgehog, Wnt	NM_006522.3:1200
APC-mRNA	0.107	0.152	-0.192	0.406	1.08	0.876	1.32	0.521	1	loglinear	Driver Gene, Wnt	NM_000038.3:6850
CIC-mRNA	-0.116	0.169	-0.447	0.215	0.923	0.734	1.16	0.531	1	loglinear	Driver Gene	NM_015125.3:1290
IKBKG-mRNA	0.123	0.181	-0.232	0.478	1.09	0.851	1.39	0.546	1	Wald	Cell Cycle - Apoptosis, MAPK, PI3K, Ras	NM_003639.2:470
IL22RA2-mRNA	-0.223	0.331	-0.871	0.426	0.857	0.547	1.34	0.549	1	Wald	JAK-STAT	NM_181309.1:290
FZD9-mRNA	0.213	0.322	-0.418	0.844	1.16	0.748	1.79	0.556	1	Wald	Wnt	NM_003508.2:1320
PLAU-mRNA	0.202	0.314	-0.413	0.818	1.15	0.751	1.76	0.566	1	Wald	Transcriptional Misregulation	NM_002658.2:793
HDAC11-mRNA	0.137	0.212	-0.28	0.553	1.1	0.824	1.47	0.566	1	Wald	Chromatin Modification	NM_024827.3:2601
PPP2CB-mRNA	0.0782	0.126	-0.168	0.325	1.06	0.89	1.25	0.568	1	loglinear	PI3K, TGF-beta	NM_001009552.1:1075
PTPRR-mRNA	-0.159	0.259	-0.668	0.349	0.895	0.629	1.27	0.572	1	lm.nb	MAPK	NM_001207015.1:1652
HMGA2-mRNA	-0.189	0.304	-0.784	0.406	0.877	0.581	1.33	0.578	1	Wald	Transcriptional Misregulation	NM_003484.1:328
IGFBP3-mRNA	0.127	0.212	-0.289	0.543	1.09	0.818	1.46	0.582	1	lm.nb	Transcriptional Misregulation	NM_000598.4:1255
SF3B1-mRNA	-0.0869	0.146	-0.373	0.199	0.942	0.772	1.15	0.584	1	loglinear	Driver Gene	NM_001005526.1:0
GLI3-mRNA	0.109	0.187	-0.258	0.475	1.08	0.836	1.39	0.602	1	Wald	Hedgehog	NM_000168.5:4769
LAMC2-mRNA	0.115	0.211	-0.299	0.53	1.08	0.813	1.44	0.614	1	lm.nb	PI3K	NM_005562.2:2819
PHF6-mRNA	-0.0259	0.0489	-0.122	0.0699	0.982	0.919	1.05	0.624	1	loglinear	Driver Gene	NM_032335.3:85
WNT10A-mRNA	0.156	0.302	-0.436	0.748	1.11	0.739	1.68	0.641	1	Wald	Hedgehog, Wnt	NM_025216.2:2255
FAS-mRNA	-1.53	3	-7.41	4.34	0.345	0.00588	20.3	0.644	1	Wald	Cell Cycle - Apoptosis, MAPK	NM_152876.1:1740
KRAS-mRNA	0.0482	0.0995	-0.147	0.243	1.03	0.903	1.18	0.653	1	loglinear	Driver Gene, MAPK, PI3K, Ras	NM_004985.3:1790
HGF-mRNA	0.138	0.284	-0.419	0.696	1.1	0.748	1.62	0.66	1	Wald	PI3K, Ras	NM_000601.4:550
EFNA3-mRNA	0.0649	0.138	-0.206	0.336	1.05	0.867	1.26	0.663	1	loglinear	PI3K, Ras	NM_004952.4:1672
NPM1-mRNA	0.0887	0.192	-0.288	0.465	1.06	0.819	1.38	0.676	1	Wald	Driver Gene	NM_002520.5:10
PLAT-mRNA	0.136	0.314	-0.48	0.752	1.1	0.717	1.68	0.694	1	Wald	Transcriptional Misregulation	NM_000931.2:1334
RASGRP2-mRNA	-0.134	0.314	-0.75	0.482	0.911	0.594	1.4	0.698	1	Wald	MAPK, Ras	NM_001098670.1:1978
LEFTY1-mRNA	0.132	0.31	-0.476	0.741	1.1	0.719	1.67	0.698	1	Wald	TGF-beta	NM_020997.2:1405
HSPA1A-mRNA	1.93	4.89	-7.65	11.5	3.81	0.00497	2910	0.72	1	Wald	MAPK	NM_005345.5:98
LAMB3-mRNA	1.96	5.07	-7.98	11.9	3.9	0.00397	3830	0.725	1	Wald	PI3K	NM_000228.2:695
RB1-mRNA	0.0247	0.0665	-0.106	0.155	1.02	0.929	1.11	0.729	1	loglinear	Cell Cycle - Apoptosis, Driver Gene	NM_000321.1:2110
IL1RAP-mRNA	2.42	6.77	-10.8	15.7	5.34	0.000542	52600	0.745	1	Wald	Cell Cycle - Apoptosis	NM_002182.2:460
FN1-mRNA	2.86	8.3	-13.4	19.1	7.27	9.24e-05	572000	0.753	1	Wald	PI3K	NM_212482.1:1776
PKMYT1-mRNA	-1.71	5.25	-12	8.59	0.306	0.000243	386	0.766	1	Wald	Cell Cycle - Apoptosis	NM_004203.3:780
PLA2G4A-mRNA	3.07	9.55	-15.6	21.8	8.43	1.97e-05	3610000	0.769	1	Wald	MAPK, Ras	NM_024420.2:1763
ANGPT1-mRNA	-0.0994	0.312	-0.712	0.513	0.933	0.611	1.43	0.771	1	Wald	PI3K, Ras	NM_001146.3:2080
NGFR-mRNA	2.3	8.58	-14.5	19.1	4.94	4.26e-05	573000	0.806	1	Wald	PI3K, Ras, Transcriptional Misregulation	NM_002507.1:2705
TGFB2-mRNA	0.0668	0.256	-0.436	0.569	1.05	0.739	1.48	0.811	1	Wald	Cell Cycle - Apoptosis, MAPK, TGF-beta	NM_003238.2:1125
JAG1-mRNA	1.14	4.42	-7.52	9.79	2.2	0.00544	888	0.814	1	Wald	Notch	NM_000214.2:915
FZD8-mRNA	0.845	3.67	-6.35	8.04	1.8	0.0122	264	0.833	1	Wald	Wnt	NM_031866.1:890
ATM-mRNA	0.0667	0.314	-0.548	0.681	1.05	0.684	1.6	0.845	1	Wald	Cell Cycle - Apoptosis, DNA Damage - Repair, Driver Gene, Transcriptional Misregulation	NM_138292.3:6688
THBS1-mRNA	1.1	5.23	-9.14	11.3	2.15	0.00178	2600	0.846	1	Wald	PI3K, TGF-beta	NM_003246.2:3465
RNF43-mRNA	0.0617	0.297	-0.521	0.644	1.04	0.697	1.56	0.849	1	Wald	Driver Gene	NM_017763.4:725
RFC4-mRNA	-0.0381	0.189	-0.408	0.332	0.974	0.754	1.26	0.85	1	loglinear	DNA Damage - Repair	NM_181573.2:1035
NOTCH1-mRNA	-0.0554	0.285	-0.614	0.503	0.962	0.653	1.42	0.858	1	Wald	Driver Gene, Notch	NM_017617.3:735
ACVR1C-mRNA	-0.867	5.23	-11.1	9.38	0.548	0.00045	668	0.879	1	Wald	TGF-beta	NM_145259.2:5168
FANCB-mRNA	0.0284	0.176	-0.317	0.374	1.02	0.802	1.3	0.883	1	Wald	DNA Damage - Repair	NM_152633.2:2470
PPP3CC-mRNA	-0.954	6.12	-12.9	11	0.516	0.000127	2100	0.886	1	Wald	Cell Cycle - Apoptosis, MAPK, Wnt	NM_005605.3:1460
MDC1-mRNA	-0.0253	0.166	-0.35	0.3	0.983	0.784	1.23	0.886	1	loglinear	DNA Damage - Repair	NM_014641.2:6719
MLLT3-mRNA	1.16	7.82	-14.2	16.5	2.23	5.42e-05	91600	0.892	1	Wald	Transcriptional Misregulation	NM_004529.2:1480
SOS2-mRNA	-1.02	7.39	-15.5	13.5	0.492	2.15e-05	11300	0.899	1	Wald	JAK-STAT, MAPK, PI3K, Ras	NM_006939.2:3845
MMP7-mRNA	-0.369	2.98	-6.22	5.48	0.774	0.0134	44.6	0.909	1	Wald	Wnt	NM_002423.3:311
LAMA3-mRNA	1.07	8.82	-16.2	18.4	2.1	1.31e-05	337000	0.911	1	Wald	PI3K	NM_000227.3:4260
FLT1-mRNA	0.936	7.79	-14.3	16.2	1.91	4.83e-05	75800	0.912	1	Wald	PI3K, Ras, Transcriptional Misregulation	NM_002019.4:530
FANCG-mRNA	-1.19	9.94	-20.7	18.3	0.44	5.97e-07	324000	0.913	1	Wald	DNA Damage - Repair	NM_004629.1:1900
FGFR2-mRNA	0.028	0.247	-0.455	0.511	1.02	0.729	1.43	0.917	1	Wald	Driver Gene, MAPK, PI3K, Ras	NM_000141.4:647
PAX5-mRNA	-0.031	0.301	-0.622	0.559	0.979	0.65	1.47	0.924	1	Wald	Driver Gene, Transcriptional Misregulation	NM_016734.1:2288
LAMA1-mRNA	-0.69	6.71	-13.8	12.5	0.62	6.8e-05	5650	0.925	1	Wald	PI3K	NM_005559.2:5230
DKK2-mRNA	0.0305	0.298	-0.554	0.615	1.02	0.681	1.53	0.925	1	Wald	Wnt	NM_014421.2:1135
GNG7-mRNA	-0.0234	0.264	-0.541	0.494	0.984	0.687	1.41	0.935	1	Wald	PI3K, Ras	NM_052847.1:3920
WNT11-mRNA	-0.0236	0.269	-0.552	0.504	0.984	0.682	1.42	0.936	1	Wald	Hedgehog, Wnt	NM_004626.2:960
EPHA2-mRNA	0.624	7.19	-13.5	14.7	1.54	8.86e-05	26800	0.936	1	Wald	PI3K, Ras	NM_004431.2:1525
FUT8-mRNA	-0.0121	0.157	-0.32	0.295	0.992	0.801	1.23	0.942	1	lm.nb	Transcriptional Misregulation	NM_004480.4:2841
MAP3K1-mRNA	0.0102	0.147	-0.279	0.299	1.01	0.824	1.23	0.948	1	loglinear	Driver Gene, MAPK	NM_005921.1:2525
DDIT4-mRNA	0.341	5.26	-9.98	10.7	1.27	0.000993	1620	0.952	1	Wald	PI3K	NM_019058.2:85
POLR2J-mRNA	0.524	8.56	-16.3	17.3	1.44	1.28e-05	161000	0.955	1	Wald	DNA Damage - Repair	NM_006234.4:618
LTBP1-mRNA	0.618	10.8	-20.6	21.9	1.53	6.2e-07	3800000	0.958	1	Wald	TGF-beta	NM_000627.3:4124
NGF-mRNA	0.233	5.09	-9.75	10.2	1.17	0.00116	1190	0.966	1	Wald	Cell Cycle - Apoptosis, MAPK, PI3K, Ras	NM_002506.2:100
DUSP8-mRNA	-0.459	10.9	-21.8	20.9	0.727	2.79e-07	1890000	0.969	1	Wald	MAPK	NM_004420.2:2165
TNFRSF10A-mRNA	0.000215	0.317	-0.622	0.622	1	0.65	1.54	1	1	Wald	Cell Cycle - Apoptosis	NM_003844.2:950
