# Supplementary material for: Targeting HDACs in Pancreatic Neuroendocrine Tumor Models
Source: Cells. 2021 Jun 6;10(6):1408. doi: 10.3390/cells10061408 (PMC8228033; doi:10.3390/cells10061408)
Supplement: Supplementary file 1 [file cells-10-01408-s001.zip › supp. material 2 NT-18LM Gene Panel.xlsx]

## Sheet: Tabelle1
	Log2 fold change	std error (log2)	Lower confidence limit (log2)	Upper confidence limit (log2)	Linear fold change	Lower confidence limit (linear)	Upper confidence limit (linear)	P-value	BY.p.value	method	Gene.sets	probe.ID
ENDOG-mRNA	-3.39	0.132	-3.65	-3.13	0.0955	0.0798	0.114	1.36e-05	0.0355	loglinear	Cell Cycle - Apoptosis	NM_004435.2:694
CCNA2-mRNA	-4.2	0.223	-4.64	-3.77	0.0543	0.0401	0.0735	4.64e-05	0.0355	lm.nb	Cell Cycle - Apoptosis	NM_001237.2:1210
SPP1-mRNA	4.61	0.261	4.1	5.13	24.5	17.2	34.9	6.01e-05	0.0355	loglinear	PI3K	NM_000582.2:760
SHC4-mRNA	3.35	0.202	2.95	3.74	10.2	7.73	13.4	7.81e-05	0.0355	loglinear	Ras	NM_203349.2:1570
DUSP10-mRNA	1.7	0.108	1.48	1.91	3.24	2.8	3.76	9.71e-05	0.0355	loglinear	MAPK	NM_144728.2:1176
LIFR-mRNA	2.89	0.19	2.52	3.26	7.43	5.74	9.61	0.000108	0.0355	lm.nb	JAK-STAT	NM_002310.3:2995
EFNA3-mRNA	2.12	0.14	1.84	2.39	4.34	3.59	5.25	0.000111	0.0355	loglinear	PI3K, Ras	NM_004952.4:1672
PLCG2-mRNA	3.39	0.232	2.93	3.84	10.5	7.62	14.3	0.000129	0.0355	loglinear	Ras	NM_002661.2:525
SHC1-mRNA	1.37	0.0946	1.19	1.56	2.59	2.27	2.94	0.000132	0.0355	loglinear	Ras	NM_183001.4:3355
NGF-mRNA	-4.79	0.332	-5.44	-4.14	0.0362	0.0231	0.0569	0.000135	0.0355	lm.nb	Cell Cycle - Apoptosis, MAPK, PI3K, Ras	NM_002506.2:100
DDIT3-mRNA	2.03	0.142	1.75	2.31	4.09	3.38	4.97	0.000139	0.0355	lm.nb	MAPK, Transcriptional Misregulation	NM_004083.4:40
NOTCH2-mRNA	4.68	0.343	4.01	5.36	25.7	16.1	40.9	0.000168	0.0355	lm.nb	Driver Gene, Notch	NM_024408.3:2842
LIG4-mRNA	1.5	0.112	1.28	1.71	2.82	2.42	3.28	0.000179	0.0355	loglinear	DNA Damage - Repair	NM_002312.3:2623
H2AFX-mRNA	-2.42	0.183	-2.78	-2.06	0.187	0.146	0.239	0.00019	0.0355	lm.nb	DNA Damage - Repair	NM_002105.2:1392
WIF1-mRNA	3.5	0.266	2.98	4.02	11.3	7.89	16.2	0.000192	0.0355	lm.nb	Wnt	NM_007191.2:765
FLNA-mRNA	2.27	0.173	1.93	2.61	4.83	3.82	6.12	0.000195	0.0355	loglinear	MAPK	NM_001456.3:7335
TTK-mRNA	-2.59	0.198	-2.98	-2.21	0.166	0.127	0.217	0.000196	0.0355	lm.nb	Cell Cycle - Apoptosis	NM_003318.3:1200
PLA2G4C-mRNA	-2.51	0.193	-2.89	-2.14	0.175	0.135	0.228	0.000199	0.0355	lm.nb	MAPK, Ras	NM_003706.2:2310
HGF-mRNA	3.44	0.265	2.92	3.96	10.8	7.56	15.5	0.000203	0.0355	lm.nb	PI3K, Ras	NM_000601.4:550
CCNB1-mRNA	-1.89	0.149	-2.18	-1.6	0.269	0.22	0.329	0.000218	0.0363	lm.nb	Cell Cycle - Apoptosis	NM_031966.2:715
GADD45A-mRNA	1.27	0.105	1.06	1.48	2.41	2.09	2.78	0.000269	0.0425	loglinear	Cell Cycle - Apoptosis, MAPK	NM_001924.2:865
HIST1H3B-mRNA	-2.49	0.211	-2.9	-2.08	0.178	0.134	0.237	0.000292	0.0426	lm.nb	Driver Gene, Transcriptional Misregulation	NM_003537.3:335
HSP90B1-mRNA	1.79	0.152	1.5	2.09	3.47	2.82	4.26	0.000295	0.0426	lm.nb	PI3K	NM_003299.1:160
MLF1-mRNA	1.42	0.123	1.18	1.66	2.68	2.27	3.17	0.000319	0.0442	loglinear	Transcriptional Misregulation	NM_022443.3:720
NFKBIZ-mRNA	2.47	0.22	2.04	2.9	5.55	4.12	7.48	0.000357	0.0474	lm.nb	Transcriptional Misregulation	NM_001005474.1:2030
MCM7-mRNA	-1.45	0.132	-1.71	-1.19	0.366	0.306	0.438	0.000387	0.0475	lm.nb	Cell Cycle - Apoptosis	NM_182776.1:1325
GADD45B-mRNA	1.84	0.168	1.51	2.17	3.58	2.85	4.5	0.000398	0.0475	loglinear	Cell Cycle - Apoptosis, MAPK	NM_015675.2:365
TGFB3-mRNA	-2.94	0.271	-3.47	-2.41	0.13	0.0903	0.189	0.00041	0.0475	loglinear	Cell Cycle - Apoptosis, MAPK, TGF-beta	NM_003239.2:2825
JUN-mRNA	1.89	0.174	1.54	2.23	3.7	2.92	4.68	0.000414	0.0475	lm.nb	MAPK, Wnt	NM_002228.3:140
DUSP5-mRNA	1.57	0.15	1.28	1.86	2.97	2.42	3.64	0.000466	0.0517	loglinear	MAPK	NM_004419.3:675
RET-mRNA	-2.04	0.197	-2.42	-1.65	0.244	0.186	0.318	0.000491	0.0518	lm.nb	Driver Gene	NM_020630.4:2911
ETS2-mRNA	-1.37	0.134	-1.63	-1.11	0.387	0.323	0.464	0.000516	0.0518	lm.nb	Ras	NM_005239.4:1175
TGFB1-mRNA	2.12	0.208	1.71	2.53	4.35	3.28	5.77	0.000519	0.0518	loglinear	Cell Cycle - Apoptosis, MAPK, TGF-beta	NM_000660.3:1260
MYB-mRNA	-2.11	0.208	-2.52	-1.7	0.231	0.174	0.307	0.000529	0.0518	loglinear	PI3K	NM_005375.2:3145
IL8-mRNA	3.89	0.388	3.13	4.65	14.8	8.75	25.1	0.000558	0.053	loglinear	Transcriptional Misregulation	NM_000584.2:25
TSPAN7-mRNA	1.4	0.141	1.13	1.68	2.64	2.18	3.2	0.000573	0.053	loglinear	Transcriptional Misregulation	NM_004615.3:725
RFC3-mRNA	-1.83	0.188	-2.2	-1.46	0.281	0.217	0.362	0.000622	0.0554	lm.nb	DNA Damage - Repair	NM_002915.3:740
ITGA7-mRNA	3.23	0.333	2.57	3.88	9.35	5.95	14.7	0.000633	0.0554	lm.nb	PI3K	NM_002206.1:1170
PLA2G4A-mRNA	6.44	0.67	5.13	7.75	86.9	35	216	0.000653	0.0557	loglinear	MAPK, Ras	NM_024420.2:1763
ITGA2-mRNA	2.38	0.25	1.89	2.87	5.21	3.71	7.31	0.000674	0.056	lm.nb	PI3K	NM_002203.2:475
FEN1-mRNA	-1.99	0.213	-2.41	-1.57	0.252	0.189	0.336	0.000725	0.0588	lm.nb	DNA Damage - Repair	NM_004111.4:425
CDC25B-mRNA	-1.85	0.2	-2.24	-1.46	0.278	0.212	0.364	0.000764	0.0605	loglinear	Cell Cycle - Apoptosis, MAPK	NM_021873.2:3045
TFDP1-mRNA	-1.6	0.181	-1.96	-1.25	0.33	0.258	0.421	0.000896	0.0693	loglinear	Cell Cycle - Apoptosis, TGF-beta	NM_007111.4:1826
STAT1-mRNA	1.34	0.155	1.03	1.64	2.53	2.05	3.12	0.00099	0.0748	lm.nb	JAK-STAT	NM_007315.2:205
BRCA2-mRNA	-1.09	0.128	-1.34	-0.844	0.468	0.394	0.557	0.00101	0.075	loglinear	DNA Damage - Repair, Driver Gene	NM_000059.3:115
NASP-mRNA	-1.93	0.228	-2.38	-1.49	0.262	0.192	0.357	0.00107	0.0771	lm.nb	Chromatin Modification	NM_172164.1:2970
GNG12-mRNA	1.58	0.189	1.21	1.96	3	2.32	3.88	0.00112	0.0773	lm.nb	MAPK, PI3K, Ras	NM_018841.3:245
BDNF-mRNA	3.06	0.367	2.34	3.78	8.34	5.06	13.7	0.00114	0.0773	loglinear	MAPK	NM_170732.4:730
CREB3L1-mRNA	1.28	0.154	0.977	1.58	2.43	1.97	2.99	0.00115	0.0773	loglinear	PI3K	NM_052854.1:195
SMARCB1-mRNA	-1.81	0.219	-2.24	-1.38	0.285	0.212	0.384	0.00117	0.0773	loglinear	Driver Gene	NM_003073.3:1060
CCNA1-mRNA	1.69	0.205	1.28	2.09	3.22	2.44	4.25	0.00119	0.0773	lm.nb	Cell Cycle - Apoptosis, Transcriptional Misregulation	NM_003914.3:1605
HRAS-mRNA	-0.825	0.104	-1.03	-0.622	0.564	0.49	0.65	0.00135	0.0867	loglinear	Driver Gene, MAPK, PI3K, Ras	NM_005343.2:396
PCNA-mRNA	-1.28	0.165	-1.6	-0.958	0.412	0.329	0.515	0.00147	0.0921	lm.nb	Cell Cycle - Apoptosis, DNA Damage - Repair	NM_002592.2:280
CCNE2-mRNA	-1.36	0.177	-1.7	-1.01	0.391	0.307	0.497	0.00156	0.0953	lm.nb	Cell Cycle - Apoptosis, PI3K	NM_057735.1:50
LTBP1-mRNA	2.07	0.272	1.54	2.61	4.21	2.91	6.09	0.00158	0.0953	loglinear	TGF-beta	NM_000627.3:4124
CDKN1A-mRNA	1.68	0.225	1.24	2.12	3.2	2.36	4.34	0.00172	0.102	loglinear	Cell Cycle - Apoptosis, PI3K, Transcriptional Misregulation	NM_000389.2:1975
POLE2-mRNA	-1.75	0.236	-2.21	-1.28	0.298	0.216	0.41	0.00177	0.103	lm.nb	DNA Damage - Repair	NM_002692.2:1420
STMN1-mRNA	-1.43	0.197	-1.82	-1.05	0.371	0.284	0.484	0.0019	0.108	lm.nb	MAPK	NM_203401.1:478
HELLS-mRNA	-1.18	0.163	-1.5	-0.857	0.442	0.354	0.552	0.00196	0.108	lm.nb	Chromatin Modification	NM_018063.3:2040
PPP2R1A-mRNA	-1.31	0.182	-1.67	-0.955	0.403	0.314	0.516	0.00197	0.108	lm.nb	Driver Gene, PI3K, TGF-beta	NM_014225.3:1440
PRKAR1B-mRNA	-1.75	0.244	-2.23	-1.27	0.298	0.214	0.415	0.00202	0.108	loglinear	Cell Cycle - Apoptosis	NM_001164759.1:1112
STAG2-mRNA	-1.06	0.148	-1.35	-0.766	0.481	0.393	0.588	0.00204	0.108	lm.nb	Cell Cycle - Apoptosis, Driver Gene	NM_001042749.1:4040
CUL1-mRNA	-1.33	0.187	-1.7	-0.964	0.398	0.309	0.513	0.00206	0.108	lm.nb	Cell Cycle - Apoptosis, TGF-beta, Wnt	NM_003592.2:1487
BRCA1-mRNA	-1.78	0.253	-2.28	-1.29	0.29	0.206	0.409	0.00212	0.108	lm.nb	DNA Damage - Repair, Driver Gene, PI3K	NM_007305.2:1275
HIST1H3H-mRNA	-1.26	0.179	-1.61	-0.911	0.417	0.327	0.532	0.00213	0.108	lm.nb	Transcriptional Misregulation	NM_003536.2:355
BMP6-mRNA	2.72	0.274	2.18	3.26	6.59	4.54	9.56	0.00217	0.108	Wald	TGF-beta	NM_001718.2:1045
IGFBP3-mRNA	1.18	0.169	0.848	1.51	2.26	1.8	2.85	0.00223	0.108	loglinear	Transcriptional Misregulation	NM_000598.4:1255
BCL2L1-mRNA	-1.2	0.173	-1.54	-0.863	0.435	0.344	0.55	0.00224	0.108	lm.nb	Cell Cycle - Apoptosis, JAK-STAT, PI3K, Ras, Transcriptional Misregulation	NM_138578.1:1560
NSD1-mRNA	-2.22	0.226	-2.66	-1.77	0.215	0.158	0.293	0.00226	0.108	Wald	Chromatin Modification	NM_022455.4:10655
ITGA6-mRNA	2.74	0.395	1.96	3.51	6.66	3.9	11.4	0.00227	0.108	lm.nb	PI3K	NM_000210.1:3065
MAP2K6-mRNA	2.12	0.22	1.69	2.55	4.34	3.22	5.85	0.00238	0.109	Wald	MAPK	NM_002758.3:555
KLF4-mRNA	1.19	0.174	0.848	1.53	2.28	1.8	2.89	0.00238	0.109	loglinear	Driver Gene	NM_004235.4:1980
GPC4-mRNA	1.64	0.242	1.17	2.12	3.12	2.25	4.34	0.00245	0.109	loglinear	Wnt	NM_001448.2:820
ARNT2-mRNA	-1.29	0.19	-1.66	-0.915	0.409	0.316	0.53	0.00249	0.109	loglinear	Transcriptional Misregulation	NM_014862.3:5260
SSX1-mRNA	-1.09	0.161	-1.41	-0.775	0.469	0.377	0.584	0.00249	0.109	lm.nb	Transcriptional Misregulation	NM_005635.2:148
CDKN2C-mRNA	-1.62	0.24	-2.09	-1.15	0.326	0.235	0.451	0.00251	0.109	lm.nb	Cell Cycle - Apoptosis, Transcriptional Misregulation	NM_001262.2:1295
JAG1-mRNA	1.22	0.181	0.86	1.57	2.32	1.82	2.97	0.00258	0.109	lm.nb	Notch	NM_000214.2:915
SMARCA4-mRNA	-0.785	0.117	-1.02	-0.555	0.58	0.495	0.681	0.00259	0.109	loglinear	Driver Gene	NM_003072.3:5400
XRCC4-mRNA	1.7	0.255	1.2	2.2	3.26	2.3	4.6	0.0026	0.109	lm.nb	DNA Damage - Repair	NM_003401.3:772
MCM4-mRNA	-0.969	0.148	-1.26	-0.679	0.511	0.418	0.624	0.00281	0.117	lm.nb	Cell Cycle - Apoptosis	NM_182746.1:1200
IDH2-mRNA	-1.19	0.182	-1.54	-0.83	0.44	0.343	0.563	0.00284	0.117	lm.nb	Driver Gene	NM_002168.2:944
BID-mRNA	-1.65	0.255	-2.15	-1.15	0.319	0.226	0.451	0.00294	0.117	loglinear	Cell Cycle - Apoptosis	NM_197966.1:2095
CHEK1-mRNA	-1.57	0.243	-2.04	-1.09	0.337	0.242	0.469	0.00296	0.117	lm.nb	Cell Cycle - Apoptosis	NM_001114121.1:2225
BCL2-mRNA	-1.43	0.222	-1.86	-0.992	0.372	0.275	0.503	0.00303	0.117	lm.nb	Cell Cycle - Apoptosis, Driver Gene, PI3K	NM_000657.2:5
CDC25A-mRNA	-1.87	0.292	-2.45	-1.3	0.273	0.183	0.406	0.00305	0.117	lm.nb	Cell Cycle - Apoptosis	NM_001789.2:690
SMAD2-mRNA	-0.829	0.13	-1.08	-0.575	0.563	0.472	0.671	0.00307	0.117	loglinear	Cell Cycle - Apoptosis, Driver Gene, TGF-beta	NM_001003652.1:4500
FGF2-mRNA	-1.68	0.191	-2.06	-1.31	0.311	0.24	0.404	0.00308	0.117	Wald	MAPK, PI3K, Ras	NM_002006.4:620
NFKBIA-mRNA	-1.14	0.178	-1.49	-0.787	0.455	0.357	0.579	0.0031	0.117	lm.nb	Cell Cycle - Apoptosis	NM_020529.1:945
CACNA2D2-mRNA	-1.21	0.193	-1.59	-0.835	0.432	0.332	0.561	0.00327	0.118	lm.nb	MAPK	NM_001005505.1:2045
SOX9-mRNA	1.68	0.195	1.3	2.07	3.21	2.46	4.19	0.00329	0.118	Wald	Driver Gene	NM_000346.2:2135
SKP2-mRNA	-0.927	0.148	-1.22	-0.637	0.526	0.43	0.643	0.00331	0.118	loglinear	Cell Cycle - Apoptosis	NM_005983.2:615
KITLG-mRNA	1.31	0.209	0.897	1.72	2.47	1.86	3.29	0.00334	0.118	loglinear	PI3K, Ras	NM_003994.4:1155
BAMBI-mRNA	1.36	0.218	0.932	1.79	2.56	1.91	3.45	0.00336	0.118	lm.nb	TGF-beta, Wnt	NM_012342.2:832
HDAC5-mRNA	1.26	0.204	0.864	1.66	2.4	1.82	3.16	0.00343	0.118	lm.nb	Chromatin Modification	NM_005474.4:3160
IL1RAP-mRNA	4.28	0.69	2.93	5.63	19.4	7.61	49.6	0.00343	0.118	loglinear	Cell Cycle - Apoptosis	NM_002182.2:460
VEGFC-mRNA	2.11	0.249	1.62	2.6	4.31	3.07	6.05	0.00347	0.118	Wald	PI3K, Ras	NM_005429.2:565
PPP3CA-mRNA	0.853	0.138	0.583	1.12	1.81	1.5	2.18	0.00347	0.118	lm.nb	Cell Cycle - Apoptosis, MAPK, Wnt	NM_000944.4:3920
MLLT4-mRNA	0.577	0.0932	0.394	0.759	1.49	1.31	1.69	0.00347	0.118	loglinear	Ras	NM_005936.2:1560
MET-mRNA	1.6	0.261	1.09	2.11	3.03	2.12	4.32	0.00362	0.12	lm.nb	Driver Gene, PI3K, Ras, Transcriptional Misregulation	NM_000245.2:405
RELN-mRNA	2.28	0.275	1.74	2.82	4.86	3.35	7.06	0.00365	0.12	Wald	PI3K	NM_005045.2:345
IL13RA2-mRNA	3.65	0.44	2.79	4.52	12.6	6.92	22.9	0.00367	0.12	Wald	JAK-STAT	NM_000640.2:400
SYK-mRNA	-1.3	0.214	-1.72	-0.885	0.405	0.303	0.541	0.00367	0.12	loglinear	PI3K	NM_003177.3:1685
RFC4-mRNA	-0.944	0.157	-1.25	-0.636	0.52	0.42	0.644	0.00385	0.123	lm.nb	DNA Damage - Repair	NM_181573.2:1035
FOXO4-mRNA	1.74	0.213	1.32	2.16	3.33	2.5	4.45	0.00386	0.123	Wald	Ras	NM_005938.2:35
PTEN-mRNA	0.899	0.15	0.605	1.19	1.87	1.52	2.29	0.00389	0.123	loglinear	Driver Gene, PI3K	NM_000314.3:1675
FOS-mRNA	1.44	0.242	0.964	1.91	2.71	1.95	3.76	0.00402	0.123	lm.nb	MAPK	NM_005252.2:1475
PLD1-mRNA	1.39	0.173	1.05	1.73	2.62	2.07	3.31	0.00403	0.123	Wald	Ras	NM_002662.3:1265
SRSF2-mRNA	-1.02	0.172	-1.36	-0.685	0.492	0.389	0.622	0.00405	0.123	lm.nb	Driver Gene	NM_003016.3:312
SUV39H2-mRNA	-1.22	0.206	-1.62	-0.817	0.429	0.324	0.567	0.00405	0.123	loglinear	Chromatin Modification	NM_024670.3:2035
TSLP-mRNA	2.07	0.259	1.57	2.58	4.21	2.96	5.99	0.00407	0.123	Wald	JAK-STAT	NM_033035.4:899
MYD88-mRNA	-1.82	0.228	-2.26	-1.37	0.284	0.208	0.387	0.00414	0.123	Wald	Cell Cycle - Apoptosis, Driver Gene	NM_002468.3:2145
E2F1-mRNA	-1.04	0.176	-1.38	-0.691	0.488	0.384	0.619	0.00415	0.123	lm.nb	Cell Cycle - Apoptosis	NM_005225.1:935
DNMT3A-mRNA	-2.31	0.398	-3.09	-1.53	0.202	0.118	0.347	0.00442	0.13	lm.nb	Driver Gene	NM_022552.3:3835
FBXW7-mRNA	-1.3	0.228	-1.74	-0.849	0.407	0.299	0.555	0.00475	0.139	lm.nb	Driver Gene	NM_018315.4:1480
DDB2-mRNA	-1.16	0.204	-1.56	-0.757	0.448	0.34	0.592	0.00479	0.139	lm.nb	DNA Damage - Repair	NM_000107.1:840
EGFR-mRNA	0.998	0.178	0.649	1.35	2	1.57	2.55	0.005	0.143	loglinear	Driver Gene, MAPK, PI3K, Ras	NM_201282.1:360
H3F3C-mRNA	-0.8	0.143	-1.08	-0.52	0.574	0.473	0.698	0.00504	0.143	loglinear	Transcriptional Misregulation	NM_001013699.2:829
CDH1-mRNA	0.846	0.152	0.548	1.14	1.8	1.46	2.21	0.00511	0.144	lm.nb	Driver Gene	NM_004360.2:1230
MAML2-mRNA	2.71	0.488	1.75	3.66	6.52	3.36	12.7	0.00518	0.145	loglinear	Notch	NM_032427.1:4125
LFNG-mRNA	-1.25	0.227	-1.7	-0.809	0.419	0.308	0.571	0.00527	0.146	lm.nb	Notch	NM_001040168.1:717
PAK3-mRNA	1.57	0.216	1.15	1.99	2.97	2.21	3.98	0.00535	0.147	Wald	Ras	NM_002578.2:1830
ITGA3-mRNA	1.11	0.203	0.715	1.51	2.16	1.64	2.85	0.0054	0.147	lm.nb	PI3K	NM_005501.2:1138
NPM2-mRNA	-1.56	0.216	-1.99	-1.14	0.339	0.252	0.454	0.00543	0.147	Wald	Chromatin Modification	NM_182795.1:745
GADD45G-mRNA	-0.756	0.139	-1.03	-0.484	0.592	0.49	0.715	0.00553	0.147	loglinear	Cell Cycle - Apoptosis, MAPK	NM_006705.3:250
GRB2-mRNA	0.59	0.108	0.378	0.803	1.51	1.3	1.74	0.00553	0.147	loglinear	JAK-STAT, MAPK, PI3K, Ras	NM_002086.4:412
CDKN2B-mRNA	1.24	0.172	0.899	1.58	2.36	1.86	2.98	0.00558	0.147	Wald	Cell Cycle - Apoptosis, TGF-beta	NM_004936.3:1175
ARID1B-mRNA	-0.928	0.171	-1.26	-0.592	0.526	0.417	0.663	0.00563	0.147	loglinear	Driver Gene	NM_020732.3:6335
PTTG2-mRNA	-1.03	0.19	-1.4	-0.655	0.491	0.379	0.635	0.00567	0.147	lm.nb	Cell Cycle - Apoptosis	NM_006607.2:5
RAD21-mRNA	-0.692	0.129	-0.944	-0.439	0.619	0.52	0.738	0.0058	0.15	lm.nb	Cell Cycle - Apoptosis	NM_006265.2:1080
CDKN1C-mRNA	2.08	0.295	1.5	2.66	4.23	2.83	6.31	0.00589	0.151	Wald	Cell Cycle - Apoptosis	NM_000076.2:1605
PBRM1-mRNA	-0.813	0.154	-1.12	-0.511	0.569	0.462	0.702	0.0062	0.157	lm.nb	Driver Gene	NM_181042.3:6100
AKT2-mRNA	-0.665	0.127	-0.913	-0.416	0.631	0.531	0.749	0.00633	0.159	loglinear	Cell Cycle - Apoptosis, JAK-STAT, MAPK, PI3K, Ras	NM_001626.2:1450
LAMC2-mRNA	1.56	0.227	1.11	2	2.95	2.16	4.01	0.00634	0.159	Wald	PI3K	NM_005562.2:2819
POLR2D-mRNA	-0.811	0.156	-1.12	-0.506	0.57	0.461	0.704	0.00648	0.161	lm.nb	DNA Damage - Repair	NM_004805.3:1476
SMC1A-mRNA	-0.929	0.182	-1.29	-0.572	0.525	0.41	0.673	0.007	0.172	lm.nb	Cell Cycle - Apoptosis	NM_006306.2:2320
DUSP6-mRNA	0.686	0.135	0.42	0.951	1.61	1.34	1.93	0.00715	0.172	lm.nb	MAPK, Transcriptional Misregulation	NM_001946.2:1535
CDK4-mRNA	-0.69	0.136	-0.957	-0.423	0.62	0.515	0.746	0.00715	0.172	lm.nb	Cell Cycle - Apoptosis, PI3K	NM_000075.2:1055
GNG4-mRNA	-1.31	0.26	-1.82	-0.805	0.402	0.283	0.572	0.00718	0.172	lm.nb	PI3K, Ras	NM_004485.2:215
CDC14B-mRNA	1.88	0.286	1.32	2.44	3.67	2.49	5.41	0.00719	0.172	Wald	Cell Cycle - Apoptosis	NM_003671.3:4940
HSPB1-mRNA	1.14	0.226	0.699	1.59	2.21	1.62	3	0.00722	0.172	lm.nb	MAPK	NM_001540.3:374
ATR-mRNA	0.959	0.191	0.585	1.33	1.94	1.5	2.52	0.00737	0.174	lm.nb	Cell Cycle - Apoptosis	NM_001184.2:565
AKT1-mRNA	-0.838	0.167	-1.17	-0.51	0.559	0.446	0.702	0.00743	0.174	lm.nb	Cell Cycle - Apoptosis, Driver Gene, JAK-STAT, MAPK, PI3K, Ras	NM_005163.2:1772
SMAD9-mRNA	-1.38	0.276	-1.92	-0.838	0.384	0.264	0.559	0.00752	0.175	lm.nb	TGF-beta	NM_005905.2:1595
HDAC6-mRNA	0.802	0.161	0.486	1.12	1.74	1.4	2.17	0.00763	0.176	loglinear	Chromatin Modification	NM_006044.2:536
PROM1-mRNA	-1.58	0.248	-2.06	-1.09	0.335	0.24	0.47	0.00785	0.18	Wald	Transcriptional Misregulation	NM_006017.1:925
GTF2H3-mRNA	0.744	0.151	0.448	1.04	1.67	1.36	2.06	0.0079	0.18	loglinear	DNA Damage - Repair	NM_001516.3:70
HIST1H3G-mRNA	1.28	0.204	0.884	1.68	2.43	1.85	3.21	0.00807	0.182	Wald	Transcriptional Misregulation	NM_003534.2:348
PRKCA-mRNA	1.22	0.194	0.844	1.61	2.34	1.79	3.04	0.00809	0.182	Wald	MAPK, PI3K, Ras, Wnt	NM_002737.2:5560
GDF6-mRNA	1.98	0.316	1.36	2.6	3.94	2.57	6.06	0.0082	0.183	Wald	TGF-beta	NM_001001557.2:1908
KRAS-mRNA	0.74	0.155	0.437	1.04	1.67	1.35	2.06	0.00876	0.194	loglinear	Driver Gene, MAPK, PI3K, Ras	NM_004985.3:1790
CAPN2-mRNA	-0.751	0.157	-1.06	-0.442	0.594	0.48	0.736	0.00885	0.194	lm.nb	Cell Cycle - Apoptosis	NM_001748.4:2085
TGFBR2-mRNA	1.48	0.243	1.01	1.96	2.8	2.01	3.89	0.00885	0.194	Wald	MAPK, TGF-beta, Transcriptional Misregulation	NM_001024847.1:1760
ARID1A-mRNA	-0.656	0.138	-0.927	-0.385	0.635	0.526	0.766	0.00902	0.196	loglinear	Chromatin Modification, Driver Gene	NM_006015.4:5495
RBX1-mRNA	-1.16	0.245	-1.64	-0.681	0.447	0.32	0.624	0.00907	0.196	lm.nb	Cell Cycle - Apoptosis, TGF-beta, Wnt	NM_014248.2:162
CACNA2D1-mRNA	0.822	0.175	0.479	1.17	1.77	1.39	2.24	0.00932	0.2	lm.nb	MAPK	NM_000722.2:335
TBL1XR1-mRNA	0.619	0.134	0.357	0.881	1.54	1.28	1.84	0.00982	0.209	lm.nb	Wnt	NM_024665.4:915
INHBB-mRNA	-1.47	0.25	-1.96	-0.976	0.362	0.257	0.508	0.00992	0.21	Wald	TGF-beta	NM_002193.2:1969
TGFB2-mRNA	1.06	0.232	0.609	1.52	2.09	1.52	2.86	0.0101	0.213	lm.nb	Cell Cycle - Apoptosis, MAPK, TGF-beta	NM_003238.2:1125
FANCB-mRNA	-1.13	0.195	-1.51	-0.748	0.457	0.351	0.596	0.0102	0.214	Wald	DNA Damage - Repair	NM_152633.2:2470
ACVR2A-mRNA	0.919	0.202	0.524	1.31	1.89	1.44	2.49	0.0103	0.214	lm.nb	TGF-beta	NM_001616.3:1245
RAF1-mRNA	-0.924	0.203	-1.32	-0.526	0.527	0.4	0.695	0.0104	0.214	lm.nb	MAPK, PI3K, Ras	NM_002880.2:1990
FLT1-mRNA	1.5	0.261	0.991	2.01	2.83	1.99	4.04	0.0104	0.214	Wald	PI3K, Ras, Transcriptional Misregulation	NM_002019.4:530
STAT3-mRNA	0.78	0.173	0.441	1.12	1.72	1.36	2.17	0.0108	0.219	lm.nb	JAK-STAT	NM_139276.2:4535
FST-mRNA	-1.78	0.395	-2.55	-1	0.292	0.171	0.499	0.0108	0.219	lm.nb	TGF-beta	NM_006350.2:575
KMT2C-mRNA	0.809	0.18	0.455	1.16	1.75	1.37	2.24	0.0109	0.219	lm.nb	Driver Gene	NM_170606.2:12505
FUT8-mRNA	0.733	0.163	0.413	1.05	1.66	1.33	2.08	0.0109	0.219	loglinear	Transcriptional Misregulation	NM_004480.4:2841
LAMA3-mRNA	1.57	0.28	1.02	2.12	2.98	2.03	4.36	0.0111	0.222	Wald	PI3K	NM_000227.3:4260
AXIN2-mRNA	-0.943	0.169	-1.27	-0.613	0.52	0.413	0.654	0.0113	0.224	Wald	Wnt	NM_004655.3:1035
MAP3K13-mRNA	0.951	0.175	0.608	1.29	1.93	1.52	2.45	0.0122	0.24	Wald	MAPK	NM_004721.3:965
DNMT1-mRNA	-0.597	0.138	-0.867	-0.326	0.661	0.548	0.798	0.0124	0.242	lm.nb	Driver Gene	NM_001379.2:1495
WNT16-mRNA	1.84	0.345	1.16	2.51	3.58	2.24	5.72	0.0128	0.25	Wald	Hedgehog, Transcriptional Misregulation, Wnt	NM_057168.1:1621
E2F5-mRNA	-0.907	0.213	-1.32	-0.489	0.533	0.399	0.712	0.0131	0.253	lm.nb	Cell Cycle - Apoptosis, TGF-beta	NM_001951.3:444
RAD51-mRNA	-1.67	0.317	-2.3	-1.05	0.313	0.204	0.482	0.0132	0.255	Wald	DNA Damage - Repair	NM_133487.2:566
JAG2-mRNA	-0.648	0.154	-0.949	-0.346	0.638	0.518	0.787	0.0136	0.26	lm.nb	Notch	NM_145159.1:4225
MNAT1-mRNA	0.651	0.156	0.346	0.956	1.57	1.27	1.94	0.0139	0.263	loglinear	DNA Damage - Repair	NM_002431.2:975
MCM5-mRNA	-0.968	0.187	-1.33	-0.602	0.511	0.397	0.659	0.0139	0.263	Wald	Cell Cycle - Apoptosis	NM_006739.3:1580
NBN-mRNA	-0.687	0.165	-1.01	-0.364	0.621	0.497	0.777	0.014	0.264	lm.nb	DNA Damage - Repair	NM_001024688.1:1105
GLI3-mRNA	0.872	0.171	0.537	1.21	1.83	1.45	2.31	0.0146	0.273	Wald	Hedgehog	NM_000168.5:4769
MLLT3-mRNA	0.616	0.15	0.321	0.91	1.53	1.25	1.88	0.0148	0.273	lm.nb	Transcriptional Misregulation	NM_004529.2:1480
NGFR-mRNA	5.41	1.07	3.32	7.5	42.5	9.96	181	0.0149	0.273	Wald	PI3K, Ras, Transcriptional Misregulation	NM_002507.1:2705
PDGFC-mRNA	1.82	0.359	1.12	2.52	3.53	2.17	5.75	0.0149	0.273	Wald	PI3K, Ras	NM_016205.1:10
RAC3-mRNA	-0.882	0.216	-1.3	-0.459	0.543	0.405	0.727	0.015	0.274	loglinear	MAPK, Ras, Wnt	NM_005052.2:702
NOTCH1-mRNA	2.98	0.606	1.79	4.17	7.88	3.46	18	0.0161	0.293	Wald	Driver Gene, Notch	NM_017617.3:735
BRIP1-mRNA	-0.271	0.069	-0.407	-0.136	0.829	0.754	0.91	0.0171	0.309	loglinear	DNA Damage - Repair	NM_032043.1:1130
ARID2-mRNA	-0.508	0.132	-0.766	-0.249	0.703	0.588	0.841	0.0183	0.329	loglinear	Driver Gene	NM_152641.2:3355
MAPT-mRNA	0.655	0.171	0.321	0.99	1.57	1.25	1.99	0.0185	0.33	loglinear	MAPK	NM_016834.3:1205
IL15-mRNA	2.75	0.59	1.6	3.91	6.74	3.03	15	0.0186	0.33	Wald	JAK-STAT	NM_172174.1:1685
EYA1-mRNA	1.47	0.317	0.848	2.09	2.77	1.8	4.25	0.0189	0.334	Wald	Transcriptional Misregulation	NM_172059.2:1090
ABL1-mRNA	-0.621	0.163	-0.941	-0.302	0.65	0.521	0.811	0.019	0.334	lm.nb	Cell Cycle - Apoptosis, Driver Gene, Ras	NM_005157.3:3200
MAPK10-mRNA	-0.884	0.234	-1.34	-0.426	0.542	0.395	0.744	0.0194	0.338	loglinear	MAPK, Ras, Wnt	NM_002753.2:2080
CDK6-mRNA	0.755	0.2	0.364	1.15	1.69	1.29	2.21	0.0194	0.338	lm.nb	Cell Cycle - Apoptosis, PI3K	NM_001259.5:15
POLD4-mRNA	0.725	0.192	0.349	1.1	1.65	1.27	2.15	0.0195	0.338	lm.nb	DNA Damage - Repair	NM_021173.2:470
PDGFRA-mRNA	3.99	0.874	2.28	5.7	15.9	4.84	52.1	0.0197	0.34	Wald	Driver Gene, MAPK, PI3K, Ras	NM_006206.3:1925
FUBP1-mRNA	-0.737	0.198	-1.13	-0.349	0.6	0.458	0.785	0.0204	0.35	loglinear	Driver Gene	NM_003902.3:820
SIX1-mRNA	1.19	0.267	0.663	1.71	2.28	1.58	3.27	0.0212	0.362	Wald	Transcriptional Misregulation	NM_005982.3:25
DTX3-mRNA	-1.2	0.272	-1.73	-0.666	0.436	0.301	0.63	0.0217	0.367	Wald	Notch	NM_178502.2:1620
PRKACA-mRNA	-0.523	0.144	-0.805	-0.242	0.696	0.572	0.846	0.0219	0.371	lm.nb	Cell Cycle - Apoptosis, Hedgehog, MAPK, Ras, Wnt	NM_002730.3:400
FZD7-mRNA	3.78	0.871	2.07	5.49	13.8	4.21	45	0.0226	0.379	Wald	Wnt	NM_003507.1:1890
JAK1-mRNA	0.665	0.187	0.299	1.03	1.59	1.23	2.04	0.0235	0.392	loglinear	Driver Gene, JAK-STAT, PI3K	NM_002227.1:285
FGF9-mRNA	0.894	0.21	0.482	1.31	1.86	1.4	2.47	0.0238	0.396	Wald	MAPK, PI3K, Ras	NM_002010.2:1565
HSPA2-mRNA	0.806	0.191	0.433	1.18	1.75	1.35	2.27	0.0241	0.398	Wald	MAPK	NM_021979.3:2095
TNR-mRNA	-0.696	0.197	-1.08	-0.31	0.617	0.472	0.807	0.0242	0.398	lm.nb	PI3K	NM_003285.2:3154
PHF6-mRNA	0.515	0.146	0.228	0.802	1.43	1.17	1.74	0.0244	0.4	lm.nb	Driver Gene	NM_032335.3:85
PRKAA2-mRNA	0.623	0.178	0.274	0.972	1.54	1.21	1.96	0.025	0.407	lm.nb	PI3K	NM_006252.2:975
NFE2L2-mRNA	0.567	0.162	0.248	0.885	1.48	1.19	1.85	0.0251	0.408	loglinear	Driver Gene	NM_006164.3:995
ETV1-mRNA	-0.708	0.204	-1.11	-0.308	0.612	0.464	0.808	0.0257	0.415	lm.nb	Transcriptional Misregulation	NM_004956.4:1719
PBX1-mRNA	0.521	0.151	0.225	0.816	1.43	1.17	1.76	0.026	0.418	loglinear	Transcriptional Misregulation	NM_002585.2:368
U2AF1-mRNA	-0.472	0.137	-0.742	-0.203	0.721	0.598	0.869	0.0263	0.421	lm.nb	Driver Gene	NM_001025203.1:400
PTPRR-mRNA	1.9	0.467	0.987	2.82	3.74	1.98	7.05	0.0267	0.425	Wald	MAPK	NM_001207015.1:1652
POLR2J-mRNA	0.889	0.22	0.457	1.32	1.85	1.37	2.5	0.0274	0.433	Wald	DNA Damage - Repair	NM_006234.4:618
PLA2G3-mRNA	-0.931	0.276	-1.47	-0.39	0.525	0.361	0.763	0.0279	0.44	lm.nb	Ras	NM_015715.3:2415
BMPR1B-mRNA	0.988	0.247	0.503	1.47	1.98	1.42	2.78	0.0282	0.441	Wald	TGF-beta	NM_001203.1:430
IDH1-mRNA	0.737	0.219	0.307	1.17	1.67	1.24	2.24	0.0282	0.441	lm.nb	Driver Gene	NM_005896.2:105
PLCB1-mRNA	0.5	0.15	0.206	0.795	1.41	1.15	1.73	0.0291	0.451	lm.nb	Wnt	NM_182734.1:170
EFNA5-mRNA	0.783	0.199	0.393	1.17	1.72	1.31	2.25	0.0291	0.451	Wald	PI3K, Ras	NM_001962.2:5035
EZH2-mRNA	-0.727	0.219	-1.16	-0.298	0.604	0.449	0.814	0.0294	0.453	loglinear	Driver Gene	NM_004456.3:190
TLR4-mRNA	-0.752	0.193	-1.13	-0.374	0.594	0.457	0.772	0.03	0.459	Wald	PI3K	NM_138554.2:2570
DLL1-mRNA	-1.05	0.319	-1.68	-0.426	0.483	0.313	0.744	0.0301	0.459	lm.nb	Notch	NM_005618.3:2580
TNFRSF10C-mRNA	-0.957	0.253	-1.45	-0.462	0.515	0.365	0.726	0.0323	0.491	Wald	Cell Cycle - Apoptosis	NM_003841.2:5
BAD-mRNA	-0.411	0.128	-0.663	-0.16	0.752	0.632	0.895	0.0327	0.495	loglinear	Cell Cycle - Apoptosis, PI3K, Ras	NM_004322.3:652
MAPK3-mRNA	-0.43	0.136	-0.696	-0.164	0.742	0.617	0.893	0.034	0.512	loglinear	MAPK, PI3K, Ras, TGF-beta	NM_001040056.1:580
FANCF-mRNA	0.525	0.167	0.198	0.851	1.44	1.15	1.8	0.0345	0.518	loglinear	DNA Damage - Repair	NM_022725.2:845
CDKN2D-mRNA	-0.756	0.243	-1.23	-0.281	0.592	0.426	0.823	0.0356	0.531	loglinear	Cell Cycle - Apoptosis	NM_001800.3:870
MAPK1-mRNA	-0.426	0.139	-0.698	-0.154	0.744	0.616	0.899	0.0373	0.553	lm.nb	MAPK, PI3K, Ras, TGF-beta	NM_138957.2:430
RASA4-mRNA	-0.797	0.223	-1.23	-0.359	0.576	0.425	0.78	0.0376	0.556	Wald	Ras	NM_001079877.2:5330
CTNNB1-mRNA	-0.4	0.131	-0.657	-0.144	0.758	0.634	0.905	0.0378	0.556	lm.nb	Driver Gene, Wnt	NM_001904.3:2265
EP300-mRNA	-0.481	0.158	-0.79	-0.171	0.717	0.578	0.888	0.0381	0.556	lm.nb	Cell Cycle - Apoptosis, Driver Gene, JAK-STAT, Notch, TGF-beta, Wnt	NM_001429.2:715
BNIP3-mRNA	0.41	0.134	0.146	0.673	1.33	1.11	1.59	0.0382	0.556	loglinear	Chromatin Modification	NM_004052.2:325
TCF3-mRNA	-0.603	0.198	-0.992	-0.215	0.658	0.503	0.862	0.0383	0.556	loglinear	Transcriptional Misregulation	NM_003200.2:4325
PRKAR2A-mRNA	-0.475	0.157	-0.782	-0.168	0.719	0.582	0.89	0.0385	0.557	loglinear	Cell Cycle - Apoptosis	NM_004157.2:1590
CIC-mRNA	0.552	0.182	0.195	0.91	1.47	1.14	1.88	0.0389	0.56	loglinear	Driver Gene	NM_015125.3:1290
PLCB4-mRNA	-0.532	0.176	-0.878	-0.187	0.692	0.544	0.879	0.0392	0.561	loglinear	Wnt	NM_000933.3:215
AR-mRNA	1.76	0.502	0.774	2.74	3.38	1.71	6.69	0.0394	0.561	Wald	Driver Gene	NM_001011645.1:810
GNAS-mRNA	-0.499	0.166	-0.824	-0.174	0.708	0.565	0.886	0.0395	0.561	lm.nb	Driver Gene	NM_080425.1:1910
EIF4EBP1-mRNA	-0.56	0.19	-0.931	-0.188	0.678	0.524	0.878	0.0419	0.593	lm.nb	PI3K	NM_004095.3:363
DAXX-mRNA	-0.562	0.192	-0.938	-0.186	0.678	0.522	0.879	0.0429	0.603	lm.nb	Driver Gene, MAPK	NM_001350.3:1875
PAX5-mRNA	-0.763	0.226	-1.21	-0.321	0.589	0.434	0.8	0.043	0.603	Wald	Driver Gene, Transcriptional Misregulation	NM_016734.1:2288
HDAC1-mRNA	0.429	0.151	0.133	0.726	1.35	1.1	1.65	0.047	0.657	lm.nb	Cell Cycle - Apoptosis, Chromatin Modification, Notch, Transcriptional Misregulation	NM_004964.2:785
COL5A2-mRNA	0.636	0.198	0.247	1.02	1.55	1.19	2.03	0.0491	0.683	Wald	PI3K	NM_000393.3:4075
UBE2T-mRNA	-0.547	0.202	-0.943	-0.152	0.684	0.52	0.9	0.0533	0.738	lm.nb	DNA Damage - Repair	NM_014176.3:595
GNG7-mRNA	1.61	0.521	0.587	2.63	3.05	1.5	6.19	0.0539	0.741	Wald	PI3K, Ras	NM_052847.1:3920
LEPR-mRNA	-0.69	0.255	-1.19	-0.19	0.62	0.438	0.877	0.0539	0.741	lm.nb	JAK-STAT	NM_001003679.1:2000
KAT2B-mRNA	-0.553	0.207	-0.959	-0.147	0.682	0.514	0.903	0.0558	0.763	lm.nb	Notch	NM_003884.3:1220
H3F3A-mRNA	-0.522	0.196	-0.907	-0.137	0.696	0.533	0.91	0.0566	0.772	lm.nb	Driver Gene, Transcriptional Misregulation	NM_002107.3:190
SHC2-mRNA	-0.826	0.274	-1.36	-0.288	0.564	0.388	0.819	0.0572	0.776	Wald	Ras	NM_012435.2:698
RELA-mRNA	0.531	0.201	0.137	0.924	1.44	1.1	1.9	0.0575	0.778	lm.nb	Cell Cycle - Apoptosis, MAPK, PI3K, Ras, Transcriptional Misregulation	NM_021975.3:1990
LAMA1-mRNA	0.812	0.271	0.28	1.34	1.76	1.21	2.54	0.058	0.781	Wald	PI3K	NM_005559.2:5230
MED12-mRNA	-0.425	0.163	-0.744	-0.107	0.745	0.597	0.929	0.0591	0.792	lm.nb	Driver Gene	NM_005120.2:375
HMGA1-mRNA	-0.481	0.164	-0.802	-0.16	0.717	0.574	0.895	0.0606	0.81	Wald	Chromatin Modification	NM_145904.1:871
MCM2-mRNA	-0.634	0.245	-1.11	-0.153	0.645	0.462	0.9	0.0612	0.812	lm.nb	Cell Cycle - Apoptosis	NM_004526.2:2945
RUNX1T1-mRNA	-0.853	0.331	-1.5	-0.205	0.554	0.353	0.867	0.0613	0.812	lm.nb	Transcriptional Misregulation	NM_004349.2:1085
TSC1-mRNA	0.33	0.129	0.0765	0.583	1.26	1.05	1.5	0.0631	0.832	loglinear	Driver Gene, PI3K	NM_000368.3:100
PIK3R2-mRNA	-0.448	0.176	-0.793	-0.103	0.733	0.577	0.931	0.0637	0.832	loglinear	Cell Cycle - Apoptosis, JAK-STAT, PI3K, Ras	NM_005027.2:3100
MAPK8IP1-mRNA	0.378	0.149	0.0868	0.67	1.3	1.06	1.59	0.0637	0.832	loglinear	MAPK	NM_005456.2:259
POLD1-mRNA	-0.801	0.279	-1.35	-0.255	0.574	0.393	0.838	0.0638	0.832	Wald	DNA Damage - Repair	NM_002691.2:2392
WHSC1-mRNA	-0.394	0.157	-0.701	-0.0867	0.761	0.615	0.942	0.0658	0.855	loglinear	Transcriptional Misregulation	NM_007331.1:1260
VEGFA-mRNA	0.464	0.187	0.0981	0.829	1.38	1.07	1.78	0.0678	0.877	loglinear	PI3K, Ras	NM_001025366.1:1325
VHL-mRNA	-0.347	0.142	-0.625	-0.0697	0.786	0.649	0.953	0.0703	0.906	loglinear	Driver Gene	NM_000551.2:1280
CDC6-mRNA	-0.439	0.18	-0.791	-0.0865	0.738	0.578	0.942	0.0711	0.913	lm.nb	Cell Cycle - Apoptosis	NM_001254.3:1300
CAMK2B-mRNA	-0.512	0.188	-0.88	-0.144	0.701	0.543	0.905	0.0721	0.922	Wald	Wnt	NM_001220.3:365
GNAQ-mRNA	-0.467	0.173	-0.806	-0.129	0.723	0.572	0.914	0.0734	0.935	Wald	Driver Gene	NM_002072.2:1100
CACNA1D-mRNA	-0.457	0.171	-0.792	-0.122	0.728	0.577	0.919	0.0755	0.959	Wald	MAPK	NM_000720.2:5195
TNFRSF10D-mRNA	0.697	0.261	0.184	1.21	1.62	1.14	2.31	0.076	0.961	Wald	Cell Cycle - Apoptosis	NM_003840.3:2380
KDM6A-mRNA	0.579	0.246	0.0977	1.06	1.49	1.07	2.09	0.0779	0.981	lm.nb	Driver Gene, Transcriptional Misregulation	NM_021140.2:2590
CDC14A-mRNA	0.534	0.227	0.0883	0.98	1.45	1.06	1.97	0.0787	0.987	lm.nb	Cell Cycle - Apoptosis	NM_033313.2:1400
ERCC6-mRNA	-0.445	0.192	-0.821	-0.0694	0.734	0.566	0.953	0.081	1	loglinear	DNA Damage - Repair	NM_000124.2:3235
ID1-mRNA	0.337	0.146	0.0518	0.622	1.26	1.04	1.54	0.0815	1	loglinear	TGF-beta	NM_002165.2:345
CCND1-mRNA	-0.746	0.292	-1.32	-0.174	0.596	0.401	0.886	0.0835	1	Wald	Cell Cycle - Apoptosis, JAK-STAT, PI3K, Wnt	NM_053056.2:690
SETBP1-mRNA	-0.366	0.162	-0.683	-0.0486	0.776	0.623	0.967	0.0866	1	lm.nb	Driver Gene	NM_015559.2:704
RPS6KA5-mRNA	0.37	0.164	0.0483	0.692	1.29	1.03	1.62	0.0872	1	loglinear	Chromatin Modification, MAPK	NM_004755.2:855
SMAD4-mRNA	-0.401	0.184	-0.761	-0.0407	0.757	0.59	0.972	0.0946	1	lm.nb	Cell Cycle - Apoptosis, Driver Gene, TGF-beta, Wnt	NM_005359.3:1370
RUNX1-mRNA	0.701	0.292	0.129	1.27	1.63	1.09	2.42	0.0956	1	Wald	Driver Gene, Transcriptional Misregulation	NM_001754.4:635
BAP1-mRNA	0.441	0.206	0.0377	0.844	1.36	1.03	1.8	0.0987	1	lm.nb	Driver Gene	NM_004656.2:240
APC-mRNA	0.483	0.227	0.0392	0.927	1.4	1.03	1.9	0.0999	1	lm.nb	Driver Gene, Wnt	NM_000038.3:6850
ASXL1-mRNA	-0.405	0.194	-0.786	-0.0241	0.755	0.58	0.983	0.106	1	lm.nb	Driver Gene	NM_001164603.1:472
XPA-mRNA	-0.391	0.193	-0.769	-0.0125	0.763	0.587	0.991	0.113	1	lm.nb	DNA Damage - Repair	NM_000380.3:265
GNA11-mRNA	-0.279	0.139	-0.551	-0.00597	0.824	0.682	0.996	0.116	1	loglinear	Driver Gene	NM_002067.1:555
TET2-mRNA	-0.314	0.158	-0.625	-0.00385	0.804	0.649	0.997	0.118	1	lm.nb	Driver Gene	NM_001127208.2:2882
EFNA1-mRNA	-0.535	0.248	-1.02	-0.0483	0.69	0.493	0.967	0.12	1	Wald	PI3K, Ras	NM_004428.2:650
DLL3-mRNA	-0.359	0.183	-0.718	-0.000888	0.78	0.608	0.999	0.121	1	lm.nb	Notch	NM_203486.2:1842
TRAF7-mRNA	0.399	0.206	-0.00555	0.804	1.32	0.996	1.75	0.125	1	lm.nb	Driver Gene	NM_032271.2:1105
CDK2-mRNA	-0.345	0.164	-0.667	-0.0241	0.787	0.63	0.983	0.126	1	Wald	Cell Cycle - Apoptosis, PI3K	NM_001798.2:220
EPOR-mRNA	-0.37	0.177	-0.716	-0.0236	0.774	0.609	0.984	0.127	1	Wald	JAK-STAT, PI3K	NM_000121.2:1295
ANGPT1-mRNA	0.536	0.28	-0.0124	1.08	1.45	0.991	2.12	0.128	1	lm.nb	PI3K, Ras	NM_001146.3:2080
ATRX-mRNA	-0.274	0.144	-0.557	0.00817	0.827	0.68	1.01	0.13	1	lm.nb	Driver Gene	NM_000489.3:139
THBS1-mRNA	0.495	0.26	-0.0149	1.01	1.41	0.99	2.01	0.13	1	lm.nb	PI3K, TGF-beta	NM_003246.2:3465
CDKN1B-mRNA	-0.477	0.23	-0.928	-0.0258	0.719	0.526	0.982	0.13	1	Wald	Cell Cycle - Apoptosis, PI3K, Transcriptional Misregulation	NM_004064.2:365
MSH2-mRNA	-0.311	0.167	-0.638	0.0157	0.806	0.642	1.01	0.136	1	lm.nb	Driver Gene	NM_000251.1:2105
PLCE1-mRNA	-0.591	0.295	-1.17	-0.0122	0.664	0.444	0.992	0.139	1	Wald	Ras	NM_001165979.1:392
MDC1-mRNA	0.308	0.167	-0.0204	0.636	1.24	0.986	1.55	0.14	1	lm.nb	DNA Damage - Repair	NM_014641.2:6719
NUMBL-mRNA	0.563	0.284	0.0069	1.12	1.48	1	2.17	0.141	1	Wald	Notch	NM_004756.3:591
COL1A1-mRNA	0.612	0.312	0.000811	1.22	1.53	1	2.33	0.144	1	Wald	PI3K	NM_000088.3:5210
CREB3L4-mRNA	-0.459	0.234	-0.918	-3.18e-05	0.728	0.529	1	0.145	1	Wald	PI3K	NM_130898.2:1505
NPM1-mRNA	-0.407	0.208	-0.815	0.00144	0.754	0.569	1	0.146	1	Wald	Driver Gene	NM_002520.5:10
PRKACB-mRNA	0.33	0.184	-0.0296	0.69	1.26	0.98	1.61	0.146	1	loglinear	Cell Cycle - Apoptosis, Hedgehog, MAPK, Ras, Wnt	NM_182948.2:805
ALKBH3-mRNA	0.361	0.206	-0.0439	0.765	1.28	0.97	1.7	0.156	1	lm.nb	DNA Damage - Repair	NM_139178.3:690
MAD2L2-mRNA	-0.25	0.144	-0.532	0.031	0.841	0.692	1.02	0.156	1	lm.nb	Cell Cycle - Apoptosis, DNA Damage - Repair	NM_001127325.1:290
FGF14-mRNA	-0.447	0.257	-0.952	0.0568	0.733	0.517	1.04	0.157	1	lm.nb	MAPK, PI3K, Ras	NM_004115.3:725
MAP3K1-mRNA	0.328	0.19	-0.0445	0.701	1.26	0.97	1.63	0.159	1	lm.nb	Driver Gene, MAPK	NM_005921.1:2525
SOS1-mRNA	-0.263	0.153	-0.563	0.0382	0.834	0.677	1.03	0.162	1	lm.nb	JAK-STAT, MAPK, PI3K, Ras	NM_005633.2:1635
FGF20-mRNA	-0.482	0.262	-0.996	0.0313	0.716	0.501	1.02	0.163	1	Wald	MAPK, PI3K, Ras	NM_019851.1:390
ACVR1B-mRNA	0.296	0.163	-0.0226	0.615	1.23	0.984	1.53	0.166	1	Wald	Driver Gene, TGF-beta	NM_004302.3:1700
GRIA3-mRNA	0.348	0.191	-0.0272	0.723	1.27	0.981	1.65	0.167	1	Wald	Transcriptional Misregulation	NM_000828.4:426
ID2-mRNA	0.28	0.167	-0.0479	0.608	1.21	0.967	1.52	0.169	1	lm.nb	TGF-beta, Transcriptional Misregulation	NM_002166.4:505
THEM4-mRNA	0.278	0.168	-0.0516	0.607	1.21	0.965	1.52	0.174	1	loglinear	PI3K	NM_053055.4:764
CACNB2-mRNA	0.358	0.217	-0.0681	0.784	1.28	0.954	1.72	0.175	1	lm.nb	MAPK	NM_000724.3:2610
SETD2-mRNA	-0.211	0.129	-0.464	0.0425	0.864	0.725	1.03	0.178	1	loglinear	Driver Gene	NM_014159.6:6160
POLR2H-mRNA	0.27	0.166	-0.0552	0.595	1.21	0.962	1.51	0.179	1	lm.nb	DNA Damage - Repair	NM_001278698.1:940
PML-mRNA	0.3	0.173	-0.0386	0.639	1.23	0.974	1.56	0.181	1	Wald	Transcriptional Misregulation	NM_002675.3:281
B2M-mRNA	0.339	0.21	-0.0724	0.75	1.26	0.951	1.68	0.182	1	lm.nb	Driver Gene	NM_004048.2:25
PRKAR2B-mRNA	0.249	0.156	-0.0559	0.554	1.19	0.962	1.47	0.185	1	lm.nb	Cell Cycle - Apoptosis	NM_002736.2:1350
PIK3CG-mRNA	0.317	0.186	-0.0487	0.682	1.25	0.967	1.6	0.188	1	Wald	Cell Cycle - Apoptosis, JAK-STAT, PI3K, Ras	NM_002649.2:2125
AMER1-mRNA	-0.407	0.241	-0.88	0.0657	0.754	0.544	1.05	0.19	1	Wald	Driver Gene	NM_152424.3:5755
MAP3K12-mRNA	0.34	0.219	-0.0888	0.77	1.27	0.94	1.7	0.195	1	loglinear	Chromatin Modification, MAPK	NM_006301.2:800
ID4-mRNA	-0.219	0.141	-0.496	0.0585	0.859	0.709	1.04	0.197	1	lm.nb	TGF-beta	NM_001546.2:2048
CHEK2-mRNA	-0.415	0.255	-0.914	0.0836	0.75	0.531	1.06	0.201	1	Wald	Cell Cycle - Apoptosis	NM_007194.3:140
THBS4-mRNA	-0.374	0.23	-0.824	0.0757	0.771	0.565	1.05	0.202	1	Wald	PI3K	NM_003248.3:985
FZD3-mRNA	0.181	0.119	-0.0521	0.413	1.13	0.965	1.33	0.203	1	loglinear	Wnt	NM_017412.2:435
CHUK-mRNA	0.214	0.142	-0.064	0.491	1.16	0.957	1.41	0.206	1	lm.nb	Cell Cycle - Apoptosis, MAPK, PI3K, Ras	NM_001278.3:860
MAPK8IP2-mRNA	0.27	0.168	-0.0595	0.6	1.21	0.96	1.52	0.207	1	Wald	MAPK	NM_012324.2:1885
SMC1B-mRNA	-0.424	0.265	-0.943	0.0944	0.745	0.52	1.07	0.207	1	Wald	Cell Cycle - Apoptosis	NM_148674.3:3600
PRKDC-mRNA	0.243	0.162	-0.0746	0.56	1.18	0.95	1.47	0.208	1	lm.nb	Cell Cycle - Apoptosis, DNA Damage - Repair	NM_006904.6:12750
TNFRSF10B-mRNA	0.54	0.34	-0.126	1.21	1.45	0.916	2.31	0.21	1	Wald	Cell Cycle - Apoptosis	NM_003842.3:565
RRAS2-mRNA	0.276	0.188	-0.0923	0.645	1.21	0.938	1.56	0.216	1	lm.nb	MAPK, Ras	NM_001102669.2:1785
IL23R-mRNA	-0.502	0.327	-1.14	0.139	0.706	0.452	1.1	0.223	1	Wald	JAK-STAT	NM_144701.2:710
BCOR-mRNA	0.256	0.177	-0.0917	0.604	1.19	0.938	1.52	0.223	1	lm.nb	Driver Gene	NM_001123383.1:1630
FGF12-mRNA	-0.243	0.168	-0.573	0.0876	0.845	0.672	1.06	0.223	1	loglinear	MAPK, PI3K, Ras	NM_004113.4:685
HES1-mRNA	-0.171	0.12	-0.406	0.0634	0.888	0.755	1.04	0.226	1	loglinear	Notch	NM_005524.2:860
ALKBH2-mRNA	-0.301	0.214	-0.72	0.119	0.812	0.607	1.09	0.233	1	lm.nb	DNA Damage - Repair	NM_001001655.2:907
DUSP8-mRNA	0.347	0.233	-0.11	0.803	1.27	0.927	1.74	0.233	1	Wald	MAPK	NM_004420.2:2165
SPRY2-mRNA	-0.307	0.22	-0.738	0.125	0.808	0.6	1.09	0.236	1	loglinear	JAK-STAT	NM_005842.2:85
BMP2-mRNA	0.317	0.223	-0.119	0.754	1.25	0.921	1.69	0.249	1	Wald	Hedgehog, TGF-beta	NM_001200.2:1515
NCOR1-mRNA	-0.191	0.143	-0.471	0.0892	0.876	0.722	1.06	0.253	1	lm.nb	Driver Gene, Transcriptional Misregulation	NM_006311.3:1390
HHIP-mRNA	-0.369	0.261	-0.88	0.143	0.775	0.543	1.1	0.253	1	Wald	Hedgehog	NM_022475.1:2135
TNFRSF10A-mRNA	-0.347	0.247	-0.831	0.136	0.786	0.562	1.1	0.254	1	Wald	Cell Cycle - Apoptosis	NM_003844.2:950
PIK3CA-mRNA	-0.329	0.25	-0.82	0.161	0.796	0.566	1.12	0.259	1	lm.nb	Cell Cycle - Apoptosis, Driver Gene, JAK-STAT, PI3K, Ras	NM_006218.2:2445
FANCC-mRNA	-0.121	0.0919	-0.301	0.0596	0.92	0.812	1.04	0.26	1	loglinear	DNA Damage - Repair	NM_000136.2:310
WNT4-mRNA	0.474	0.343	-0.198	1.15	1.39	0.872	2.21	0.261	1	Wald	Hedgehog, Wnt	NM_030761.3:625
PAK7-mRNA	0.297	0.215	-0.124	0.718	1.23	0.917	1.65	0.261	1	Wald	Ras	NM_177990.1:615
PPARGC1A-mRNA	0.222	0.171	-0.113	0.557	1.17	0.925	1.47	0.264	1	lm.nb	Chromatin Modification	NM_013261.3:1505
SPOP-mRNA	-0.345	0.263	-0.861	0.171	0.787	0.551	1.13	0.282	1	Wald	Driver Gene	NM_001007226.1:2726
GATA2-mRNA	-0.317	0.243	-0.793	0.159	0.803	0.577	1.12	0.283	1	Wald	Driver Gene	NM_032638.3:1495
SKP1-mRNA	0.184	0.149	-0.109	0.477	1.14	0.927	1.39	0.285	1	lm.nb	Cell Cycle - Apoptosis, TGF-beta, Wnt	NM_170679.2:630
ATM-mRNA	-0.36	0.286	-0.921	0.2	0.779	0.528	1.15	0.297	1	Wald	Cell Cycle - Apoptosis, DNA Damage - Repair, Driver Gene, Transcriptional Misregulation	NM_138292.3:6688
COL24A1-mRNA	-0.269	0.216	-0.692	0.153	0.83	0.619	1.11	0.3	1	Wald	PI3K	NM_152890.5:4752
TIAM1-mRNA	-0.22	0.186	-0.584	0.145	0.859	0.667	1.11	0.303	1	lm.nb	Ras	NM_003253.2:5620
GSK3B-mRNA	-0.17	0.145	-0.453	0.114	0.889	0.73	1.08	0.305	1	loglinear	Cell Cycle - Apoptosis, Hedgehog, PI3K, Wnt	NM_002093.2:925
CCNE1-mRNA	-0.178	0.154	-0.479	0.123	0.884	0.717	1.09	0.31	1	loglinear	Cell Cycle - Apoptosis, PI3K	NM_001238.1:1635
ITGB6-mRNA	-0.273	0.225	-0.714	0.168	0.827	0.61	1.12	0.311	1	Wald	PI3K	NM_001282353.1:4124
NF2-mRNA	-0.178	0.159	-0.489	0.134	0.884	0.712	1.1	0.327	1	loglinear	Driver Gene	NM_181828.2:455
PIM1-mRNA	-0.194	0.176	-0.539	0.15	0.874	0.688	1.11	0.331	1	loglinear	JAK-STAT	NM_002648.2:1630
CASP7-mRNA	0.274	0.243	-0.203	0.751	1.21	0.869	1.68	0.342	1	Wald	Cell Cycle - Apoptosis	NM_001227.3:915
WHSC1L1-mRNA	-0.162	0.15	-0.456	0.133	0.894	0.729	1.1	0.343	1	loglinear	Chromatin Modification	NM_017778.2:485
WEE1-mRNA	0.177	0.166	-0.149	0.503	1.13	0.902	1.42	0.347	1	lm.nb	Cell Cycle - Apoptosis	NM_003390.3:1225
KMT2D-mRNA	-0.153	0.144	-0.434	0.129	0.9	0.74	1.09	0.348	1	loglinear	Driver Gene	NM_003482.3:6070
NF1-mRNA	-0.144	0.139	-0.416	0.128	0.905	0.75	1.09	0.357	1	lm.nb	Driver Gene, MAPK, Ras	NM_000267.2:1035
PIK3R1-mRNA	-0.109	0.105	-0.314	0.0968	0.927	0.804	1.07	0.358	1	loglinear	Cell Cycle - Apoptosis, Driver Gene, JAK-STAT, PI3K, Ras	NM_181504.2:1105
MEN1-mRNA	0.147	0.142	-0.131	0.426	1.11	0.913	1.34	0.359	1	loglinear	Driver Gene, Transcriptional Misregulation	NM_130802.2:2480
CACNA1E-mRNA	-0.33	0.312	-0.942	0.281	0.795	0.52	1.22	0.367	1	Wald	MAPK	NM_000721.2:9325
IL7R-mRNA	-0.33	0.312	-0.942	0.282	0.796	0.52	1.22	0.368	1	Wald	JAK-STAT, PI3K	NM_002185.2:1610
RAD52-mRNA	0.224	0.224	-0.215	0.662	1.17	0.862	1.58	0.374	1	loglinear	DNA Damage - Repair	NM_134424.2:297
CBL-mRNA	0.176	0.169	-0.156	0.507	1.13	0.897	1.42	0.376	1	Wald	Driver Gene, JAK-STAT	NM_005188.2:7485
CDC7-mRNA	-0.16	0.162	-0.476	0.157	0.895	0.719	1.12	0.379	1	lm.nb	Cell Cycle - Apoptosis	NM_003503.2:805
SMC3-mRNA	-0.144	0.146	-0.431	0.142	0.905	0.742	1.1	0.38	1	loglinear	Cell Cycle - Apoptosis	NM_005445.3:3525
AXIN1-mRNA	0.22	0.215	-0.201	0.642	1.17	0.87	1.56	0.381	1	Wald	Driver Gene, Wnt	NM_181050.1:135
CYLD-mRNA	0.124	0.132	-0.135	0.383	1.09	0.911	1.3	0.401	1	loglinear	Driver Gene	NM_015247.1:2890
WNT10B-mRNA	0.278	0.286	-0.283	0.84	1.21	0.822	1.79	0.403	1	Wald	Hedgehog, Wnt	NM_003394.2:2070
MAP3K14-mRNA	0.163	0.174	-0.177	0.504	1.12	0.884	1.42	0.417	1	Wald	Cell Cycle - Apoptosis, MAPK	NM_003954.1:620
MAP3K5-mRNA	0.145	0.158	-0.165	0.456	1.11	0.892	1.37	0.426	1	Wald	MAPK	NM_005923.3:2415
FANCG-mRNA	0.182	0.21	-0.229	0.593	1.13	0.853	1.51	0.434	1	lm.nb	DNA Damage - Repair	NM_004629.1:1900
MDM2-mRNA	-0.134	0.155	-0.438	0.171	0.911	0.738	1.13	0.438	1	loglinear	Cell Cycle - Apoptosis, PI3K, Transcriptional Misregulation	NM_006878.2:280
FGF23-mRNA	-0.292	0.327	-0.933	0.35	0.817	0.524	1.27	0.438	1	Wald	MAPK, PI3K, Ras	NM_020638.2:1390
WNT5A-mRNA	0.193	0.238	-0.273	0.66	1.14	0.827	1.58	0.476	1	Wald	Hedgehog, Wnt	NM_003392.3:475
RAD50-mRNA	0.108	0.138	-0.163	0.378	1.08	0.893	1.3	0.479	1	loglinear	DNA Damage - Repair	NM_005732.2:5397
HDAC2-mRNA	-0.123	0.158	-0.433	0.187	0.918	0.741	1.14	0.479	1	lm.nb	Cell Cycle - Apoptosis, Chromatin Modification, Notch, Transcriptional Misregulation	NM_001527.1:930
CEBPA-mRNA	-0.188	0.235	-0.649	0.272	0.878	0.638	1.21	0.481	1	Wald	Driver Gene, Transcriptional Misregulation	NM_004364.2:1320
EFNA2-mRNA	0.188	0.236	-0.275	0.652	1.14	0.826	1.57	0.484	1	Wald	PI3K, Ras	NM_001405.3:1538
FGFR1-mRNA	-0.126	0.17	-0.46	0.207	0.916	0.727	1.15	0.5	1	loglinear	MAPK, PI3K, Ras	NM_015850.2:1335
KIT-mRNA	-0.139	0.186	-0.505	0.226	0.908	0.705	1.17	0.51	1	Wald	Driver Gene, PI3K, Ras	NM_000222.1:5
MAP2K1-mRNA	0.115	0.16	-0.199	0.429	1.08	0.871	1.35	0.511	1	lm.nb	Driver Gene, MAPK, PI3K, Ras	NM_002755.2:970
STK11-mRNA	-0.166	0.242	-0.641	0.309	0.891	0.641	1.24	0.532	1	loglinear	Driver Gene, PI3K	NM_000455.4:2060
SF3B1-mRNA	0.117	0.172	-0.219	0.453	1.08	0.859	1.37	0.532	1	lm.nb	Driver Gene	NM_001005526.1:0
POLB-mRNA	0.11	0.167	-0.218	0.439	1.08	0.86	1.36	0.546	1	lm.nb	DNA Damage - Repair	NM_002690.1:145
WNT6-mRNA	-0.191	0.285	-0.749	0.367	0.876	0.595	1.29	0.55	1	Wald	Hedgehog, Wnt	NM_006522.3:1200
MAPK8-mRNA	-0.0845	0.136	-0.351	0.182	0.943	0.784	1.13	0.568	1	loglinear	MAPK, Ras, Wnt	NM_002750.2:945
NR4A1-mRNA	2.48	4.01	-5.38	10.3	5.58	0.024	1300	0.58	1	Wald	MAPK, PI3K	NM_173157.1:1575
LRP2-mRNA	3.34	5.46	-7.36	14	10.1	0.00607	16900	0.584	1	Wald	Hedgehog	NM_004525.2:12505
CACNA1H-mRNA	0.126	0.217	-0.299	0.552	1.09	0.813	1.47	0.591	1	loglinear	MAPK	NM_021098.2:3329
MAPK9-mRNA	0.0906	0.167	-0.237	0.418	1.06	0.849	1.34	0.616	1	loglinear	MAPK, Ras, Wnt	NM_139068.2:365
CACNB3-mRNA	-0.134	0.242	-0.608	0.34	0.911	0.656	1.27	0.619	1	Wald	MAPK	NM_000725.2:1115
PPP2CB-mRNA	0.0761	0.145	-0.208	0.36	1.05	0.866	1.28	0.627	1	lm.nb	PI3K, TGF-beta	NM_001009552.1:1075
MYC-mRNA	-0.0794	0.152	-0.377	0.218	0.946	0.77	1.16	0.628	1	loglinear	Cell Cycle - Apoptosis, JAK-STAT, MAPK, PI3K, TGF-beta, Transcriptional Misregulation, Wnt	NM_002467.3:1610
MTOR-mRNA	0.0808	0.16	-0.232	0.394	1.06	0.851	1.31	0.64	1	loglinear	PI3K	NM_004958.2:5095
COL1A2-mRNA	2.17	4.31	-6.27	10.6	4.51	0.013	1570	0.649	1	Wald	PI3K	NM_000089.3:2635
CACNG1-mRNA	-0.149	0.296	-0.728	0.431	0.902	0.604	1.35	0.65	1	Wald	MAPK	NM_000727.2:464
PPP3R1-mRNA	0.0628	0.129	-0.19	0.316	1.04	0.876	1.24	0.652	1	loglinear	Cell Cycle - Apoptosis, MAPK, Wnt	NM_000945.3:2385
PIK3CD-mRNA	1.76	3.64	-5.38	8.89	3.38	0.024	474	0.663	1	Wald	Cell Cycle - Apoptosis, JAK-STAT, PI3K, Ras	NM_005026.3:95
KDM5C-mRNA	0.0758	0.162	-0.242	0.393	1.05	0.846	1.31	0.664	1	lm.nb	Driver Gene	NM_004187.2:1170
IKBKG-mRNA	-0.081	0.174	-0.421	0.259	0.945	0.747	1.2	0.673	1	Wald	Cell Cycle - Apoptosis, MAPK, PI3K, Ras	NM_003639.2:470
MLH1-mRNA	0.0641	0.143	-0.216	0.344	1.05	0.861	1.27	0.677	1	loglinear	Driver Gene	NM_000249.2:1605
AKT3-mRNA	-0.0942	0.211	-0.508	0.32	0.937	0.703	1.25	0.679	1	lm.nb	Cell Cycle - Apoptosis, JAK-STAT, MAPK, PI3K, Ras	NM_181690.1:755
CACNG6-mRNA	-2.21	4.86	-11.7	7.33	0.216	0.000292	160	0.681	1	Wald	MAPK	NM_145814.1:1745
LEF1-mRNA	1.19	2.67	-4.05	6.42	2.27	0.0602	85.9	0.687	1	Wald	Wnt	NM_016269.3:1165
UBB-mRNA	0.0665	0.154	-0.235	0.368	1.05	0.849	1.29	0.688	1	lm.nb	DNA Damage - Repair	NM_018955.2:15
FN1-mRNA	3.13	7.22	-11	17.3	8.73	0.00048	159000	0.694	1	Wald	PI3K	NM_212482.1:1776
PPP3CB-mRNA	-0.0765	0.177	-0.423	0.27	0.948	0.746	1.21	0.694	1	Wald	Cell Cycle - Apoptosis, MAPK, Wnt	NM_001142354.1:1690
HSPA1A-mRNA	0.123	0.3	-0.465	0.711	1.09	0.725	1.64	0.708	1	Wald	MAPK	NM_005345.5:98
CACNB4-mRNA	-0.12	0.297	-0.702	0.462	0.92	0.615	1.38	0.713	1	Wald	MAPK	NM_001005747.2:1483
RHOA-mRNA	-0.0608	0.158	-0.37	0.248	0.959	0.774	1.19	0.719	1	lm.nb	Ras, TGF-beta, Wnt	NM_001664.2:1230
BMP4-mRNA	2.09	5.39	-8.48	12.7	4.25	0.0028	6470	0.724	1	Wald	Hedgehog, TGF-beta	NM_001202.2:490
BAIAP3-mRNA	2.28	6.04	-9.56	14.1	4.85	0.00132	17800	0.731	1	Wald	Transcriptional Misregulation	NM_003933.4:1950
BRAF-mRNA	-0.0648	0.18	-0.418	0.289	0.956	0.748	1.22	0.738	1	loglinear	Driver Gene, MAPK	NM_004333.3:565
BMP5-mRNA	1.37	3.8	-6.07	8.81	2.59	0.0149	450	0.741	1	Wald	TGF-beta	NM_021073.2:1570
SIRT4-mRNA	2.1	6.56	-10.8	15	4.29	0.000577	31800	0.77	1	Wald	Chromatin Modification	NM_012240.1:915
SP1-mRNA	-1.39	4.34	-9.9	7.12	0.382	0.00105	139	0.77	1	Wald	TGF-beta, Transcriptional Misregulation	NM_003109.1:5970
INHBA-mRNA	2.17	6.79	-11.1	15.5	4.5	0.000441	45900	0.77	1	Wald	TGF-beta	NM_002192.2:490
RPS27A-mRNA	-0.0488	0.167	-0.376	0.278	0.967	0.771	1.21	0.784	1	lm.nb	DNA Damage - Repair	NM_002954.5:650
IGF1R-mRNA	1.58	5.59	-9.38	12.5	2.99	0.0015	5960	0.796	1	Wald	PI3K, Ras, Transcriptional Misregulation	NM_000875.2:455
HDAC10-mRNA	0.0571	0.203	-0.341	0.455	1.04	0.79	1.37	0.797	1	Wald	Chromatin Modification	NM_032019.5:932
PLAT-mRNA	0.0716	0.262	-0.441	0.584	1.05	0.737	1.5	0.802	1	Wald	Transcriptional Misregulation	NM_000931.2:1334
PLA2G10-mRNA	1.77	6.57	-11.1	14.6	3.41	0.000455	25500	0.805	1	Wald	Ras	NM_003561.1:779
HMGA2-mRNA	-0.0741	0.275	-0.613	0.465	0.95	0.654	1.38	0.805	1	Wald	Transcriptional Misregulation	NM_003484.1:328
DUSP4-mRNA	0.0437	0.17	-0.289	0.376	1.03	0.819	1.3	0.81	1	lm.nb	MAPK	NM_057158.2:3115
CREB5-mRNA	1.61	6.23	-10.6	13.8	3.06	0.000649	14400	0.812	1	Wald	PI3K	NM_182898.2:1885
PTCH1-mRNA	1	3.94	-6.72	8.73	2.01	0.00946	426	0.815	1	Wald	Driver Gene, Hedgehog	NM_000264.3:5420
ITGB8-mRNA	0.808	3.19	-5.45	7.06	1.75	0.0229	134	0.816	1	Wald	PI3K	NM_002214.2:2609
WNT11-mRNA	0.0566	0.239	-0.412	0.525	1.04	0.752	1.44	0.828	1	Wald	Hedgehog, Wnt	NM_004626.2:960
PTPN11-mRNA	-0.0266	0.128	-0.278	0.224	0.982	0.825	1.17	0.846	1	lm.nb	Driver Gene, JAK-STAT, Ras	NM_002834.3:1480
BAX-mRNA	0.0275	0.132	-0.232	0.287	1.02	0.851	1.22	0.846	1	lm.nb	Cell Cycle - Apoptosis	NM_138761.3:342
CASP8-mRNA	0.0396	0.198	-0.348	0.428	1.03	0.785	1.35	0.851	1	loglinear	Cell Cycle - Apoptosis, Driver Gene	NM_001228.4:301
PDGFD-mRNA	2.32	11.8	-20.7	25.4	5.01	5.7e-07	4.4e+07	0.856	1	Wald	PI3K, Ras	NM_025208.4:1120
PIK3R3-mRNA	-0.0298	0.159	-0.342	0.283	0.98	0.789	1.22	0.861	1	lm.nb	Cell Cycle - Apoptosis, JAK-STAT, PI3K, Ras	NM_003629.3:1800
GHR-mRNA	1.65	8.94	-15.9	19.2	3.14	1.67e-05	590000	0.865	1	Wald	JAK-STAT, PI3K	NM_000163.2:1835
STAT4-mRNA	1.48	8.67	-15.5	18.5	2.79	2.13e-05	364000	0.876	1	Wald	JAK-STAT	NM_003151.2:789
NTRK2-mRNA	1.17	7.16	-12.9	15.2	2.25	0.000134	37800	0.88	1	Wald	MAPK	NM_001007097.1:1605
PRKCG-mRNA	0.876	5.41	-9.73	11.5	1.84	0.00118	2860	0.882	1	Wald	MAPK, Ras, Wnt	NM_002739.3:445
MAP2K4-mRNA	-1.1	6.84	-14.5	12.3	0.468	4.3e-05	5080	0.883	1	Wald	MAPK	NM_003010.2:2830
ETV4-mRNA	-0.988	6.47	-13.7	11.7	0.504	7.65e-05	3320	0.888	1	Wald	Transcriptional Misregulation	NM_001079675.1:1535
CDKN2A-mRNA	-1.16	7.96	-16.8	14.4	0.446	8.96e-06	22200	0.893	1	Wald	Cell Cycle - Apoptosis, Driver Gene	NM_000077.3:975
SIN3A-mRNA	-0.0233	0.169	-0.355	0.308	0.984	0.782	1.24	0.897	1	loglinear	Transcriptional Misregulation	NM_015477.1:1605
FANCA-mRNA	-0.915	6.77	-14.2	12.4	0.531	5.34e-05	5270	0.901	1	Wald	DNA Damage - Repair	NM_000135.2:265
CACNG4-mRNA	0.737	6.12	-11.3	12.7	1.67	0.00041	6780	0.912	1	Wald	MAPK	NM_014405.2:1030
NR4A3-mRNA	1.3	10.8	-20	22.6	2.46	9.77e-07	6190000	0.912	1	Wald	Transcriptional Misregulation	NM_173198.1:2590
CACNA2D3-mRNA	1.22	10.4	-19.1	21.5	2.34	1.79e-06	3040000	0.913	1	Wald	MAPK	NM_018398.2:205
SOCS2-mRNA	-0.758	6.48	-13.5	11.9	0.591	8.92e-05	3920	0.914	1	Wald	JAK-STAT	NM_003877.3:1020
FGF21-mRNA	0.0352	0.319	-0.591	0.661	1.02	0.664	1.58	0.919	1	Wald	MAPK, PI3K, Ras	NM_019113.2:125
ZAK-mRNA	-0.0342	0.312	-0.646	0.577	0.977	0.639	1.49	0.92	1	Wald	MAPK	NM_016653.2:995
PPP3CC-mRNA	-0.747	6.86	-14.2	12.7	0.596	5.34e-05	6650	0.92	1	Wald	Cell Cycle - Apoptosis, MAPK, Wnt	NM_005605.3:1460
PKMYT1-mRNA	-1.23	11.4	-23.6	21.1	0.426	7.85e-08	2310000	0.921	1	Wald	Cell Cycle - Apoptosis	NM_004203.3:780
SPRY4-mRNA	-0.893	8.3	-17.2	15.4	0.539	6.79e-06	42700	0.921	1	Wald	JAK-STAT	NM_030964.3:1900
SFRP1-mRNA	0.684	6.9	-12.8	14.2	1.61	0.000136	18900	0.927	1	Wald	Wnt	NM_003012.3:3320
NRAS-mRNA	0.0167	0.176	-0.328	0.361	1.01	0.797	1.28	0.929	1	lm.nb	Driver Gene, MAPK, PI3K, Ras	NM_002524.3:877
ERBB2-mRNA	-0.487	5.02	-10.3	9.35	0.713	0.000779	653	0.929	1	Wald	Driver Gene	NM_004448.2:2380
JAK2-mRNA	0.523	5.54	-10.3	11.4	1.44	0.00077	2680	0.931	1	Wald	Driver Gene, JAK-STAT, PI3K	NM_004972.2:455
CASP3-mRNA	-0.0136	0.148	-0.303	0.276	0.991	0.811	1.21	0.931	1	lm.nb	Cell Cycle - Apoptosis, MAPK	NM_032991.2:685
CCND3-mRNA	-1	10.8	-22.1	20.1	0.499	2.26e-07	1110000	0.932	1	Wald	Cell Cycle - Apoptosis, JAK-STAT, PI3K, Wnt	NM_001760.2:1215
PBX3-mRNA	-0.643	6.96	-14.3	13	0.64	5.02e-05	8170	0.932	1	Wald	Transcriptional Misregulation	NM_006195.5:2050
TLX1-mRNA	-1.03	11.3	-23.2	21.2	0.49	1.02e-07	2350000	0.933	1	Wald	Transcriptional Misregulation	NM_005521.3:1915
ERCC2-mRNA	0.553	6.33	-11.9	13	1.47	0.000269	7990	0.936	1	Wald	DNA Damage - Repair	NM_000400.2:240
COL2A1-mRNA	-0.626	7.18	-14.7	13.4	0.648	3.79e-05	11100	0.936	1	Wald	PI3K	NM_001844.4:4745
FGF13-mRNA	-0.697	8.6	-17.6	16.2	0.617	5.19e-06	73300	0.94	1	Wald	MAPK, PI3K, Ras	NM_033642.1:620
CACNA1C-mRNA	-0.716	9.4	-19.1	17.7	0.609	1.73e-06	215000	0.944	1	Wald	MAPK	NM_199460.2:4785
MSH6-mRNA	-0.511	7.71	-15.6	14.6	0.702	1.98e-05	24800	0.951	1	Wald	Driver Gene	NM_000179.1:3525
MUTYH-mRNA	0.567	8.58	-16.3	17.4	1.48	1.28e-05	172000	0.951	1	Wald	DNA Damage - Repair	NM_012222.2:412
LAMA5-mRNA	0.622	9.58	-18.2	19.4	1.54	3.41e-06	694000	0.952	1	Wald	PI3K	NM_005560.3:787
WNT10A-mRNA	0.269	4.28	-8.12	8.66	1.2	0.0036	403	0.954	1	Wald	Hedgehog, Wnt	NM_025216.2:2255
MAP2K2-mRNA	-0.00961	0.161	-0.326	0.307	0.993	0.798	1.24	0.955	1	loglinear	MAPK, PI3K, Ras	NM_030662.2:1325
DDIT4-mRNA	-0.337	5.88	-11.9	11.2	0.792	0.000268	2340	0.958	1	Wald	PI3K	NM_019058.2:85
RPS6KA6-mRNA	0.392	7.62	-14.6	15.3	1.31	4.16e-05	41300	0.962	1	Wald	MAPK	NM_014496.1:2250
PPP2R2C-mRNA	-0.587	11.5	-23.1	21.9	0.666	1.13e-07	3930000	0.962	1	Wald	PI3K	NM_181876.2:2215
PRL-mRNA	0.39	7.66	-14.6	15.4	1.31	3.98e-05	43100	0.963	1	Wald	JAK-STAT, PI3K	NM_000948.3:835
SMAD3-mRNA	0.328	6.59	-12.6	13.2	1.25	0.000163	9650	0.963	1	Wald	Cell Cycle - Apoptosis, TGF-beta, Wnt	NM_005902.3:4220
C19orf40-mRNA	-0.561	11.3	-22.7	21.6	0.678	1.44e-07	3200000	0.964	1	Wald	DNA Damage - Repair	NM_152266.3:376
PPP2R2B-mRNA	-0.304	6.9	-13.8	13.2	0.81	6.92e-05	9480	0.968	1	Wald	PI3K	NM_181676.2:690
HDAC11-mRNA	0.349	8.6	-16.5	17.2	1.27	1.07e-05	152000	0.97	1	Wald	Chromatin Modification	NM_024827.3:2601
PIK3CB-mRNA	0.446	11.1	-21.4	22.3	1.36	3.7e-07	5010000	0.971	1	Wald	Cell Cycle - Apoptosis, JAK-STAT, PI3K, Ras	NM_006219.1:2945
TLR2-mRNA	0.191	5.06	-9.74	10.1	1.14	0.00117	1110	0.972	1	Wald	PI3K	NM_003264.3:180
IKBKB-mRNA	0.269	7.33	-14.1	14.6	1.2	5.73e-05	25300	0.973	1	Wald	Cell Cycle - Apoptosis, MAPK, PI3K, Ras	NM_001556.1:1995
IL22RA2-mRNA	-0.193	5.42	-10.8	10.4	0.875	0.000553	1380	0.974	1	Wald	JAK-STAT	NM_181309.1:290
MECOM-mRNA	0.239	8.22	-15.9	16.3	1.18	1.67e-05	83400	0.979	1	Wald	MAPK	NM_005241.2:3355
NTHL1-mRNA	-0.0066	0.238	-0.473	0.46	0.995	0.72	1.38	0.979	1	lm.nb	DNA Damage - Repair	NM_002528.5:476
FANCL-mRNA	-0.00452	0.164	-0.326	0.317	0.997	0.798	1.25	0.979	1	lm.nb	DNA Damage - Repair	NM_001114636.1:446
CNTFR-mRNA	0.213	9.4	-18.2	18.6	1.16	3.28e-06	410000	0.983	1	Wald	JAK-STAT	NM_147164.1:784
SPRY1-mRNA	0.212	9.42	-18.3	18.7	1.16	3.21e-06	418000	0.983	1	Wald	JAK-STAT	NM_005841.1:810
APH1B-mRNA	-0.118	6.07	-12	11.8	0.921	0.000242	3510	0.986	1	Wald	Notch	NM_001145646.1:2930
CXXC4-mRNA	-0.0958	5.29	-10.5	10.3	0.936	0.00071	1230	0.987	1	Wald	Wnt	NM_025212.1:293
HDAC4-mRNA	-0.0774	6.62	-13	12.9	0.948	0.000118	7600	0.991	1	Wald	Chromatin Modification	NM_006037.3:6965
SOS2-mRNA	0.0895	9	-17.6	17.7	1.06	5.18e-06	219000	0.993	1	Wald	JAK-STAT, MAPK, PI3K, Ras	NM_006939.2:3845
IRS1-mRNA	0.000772	0.175	-0.342	0.344	1	0.789	1.27	0.997	1	Wald	PI3K	NM_005544.2:6224
FANCE-mRNA	0.0027	6.07	-11.9	11.9	1	0.000261	3840	1	1	Wald	DNA Damage - Repair	NM_021922.2:1275
RAC1-mRNA	1.98e-15	0.152	-0.297	0.297	1	0.814	1.23	1	1	lm.nb	MAPK, PI3K, Ras, Wnt	NM_198829.1:1250
