# Supplementary material for: Targeting HDACs in Pancreatic Neuroendocrine Tumor Models
Source: Cells. 2021 Jun 6;10(6):1408. doi: 10.3390/cells10061408 (PMC8228033; doi:10.3390/cells10061408)
Supplement: Supplementary file 1 [file cells-10-01408-s001.zip › supp. material 3 NT-3 Cell Cycle and Apoptosis.xlsx]

## Sheet: Tabelle2
Probe Label	Log2 fold change	std error (log2)	Lower confidence limit (log2)	Upper confidence limit (log2)	Linear fold change	Lower confidence limit (linear)	Upper confidence limit (linear)	P-value	BY.p.value	method	Gene.sets	Codeset.Name	Probe.Label	Analyte.Type	Is.Control	Control.Type	Probe.Annotation	KEGG.Pathways	Cell.Type	Official.Gene.Name	volcanocol	volcanopch	tstats.all
TP53-mRNA	-5.32	0.0796	-5.48	-5.17	0.025	0.0224	0.0278	3e-07	0.00104	loglinear	Cell Cycle - Apoptosis, Driver Gene, MAPK, PI3K, Transcriptional Misregulation, Wnt	NS_CANCERPATH_C2535	TP53	mRNA	0		Cell Cycle - Apoptosis;PI3K;MAPK;Transcriptional Misregulation;Wnt;Driver Gene	hsa04010;hsa04071;hsa04110;hsa04115;hsa04151;hsa04210;hsa04211;hsa04310;hsa04722;hsa04919;hsa05014;hsa05016;hsa05160;hsa05161;hsa05162;hsa05166;hsa05168;hsa05169;hsa05200;hsa05202;hsa05203;hsa05205;hsa05206;hsa05210;hsa05212;hsa05213;hsa05214;hsa05215;hsa05216;hsa05217;hsa05218;hsa05219;hsa05220;hsa05222;hsa05223;hsa05230		TP53	slateblue1	16	-668341708542714
CCND1-mRNA	-5.16	0.148	-5.45	-4.87	0.0279	0.0228	0.0342	4.06e-06	0.00281	loglinear	Cell Cycle - Apoptosis, JAK-STAT, PI3K, Wnt	NS_CANCERPATH_C2535	CCND1	mRNA	0		Cell Cycle - Apoptosis;PI3K;JAK-STAT;Wnt	hsa04068;hsa04110;hsa04115;hsa04151;hsa04152;hsa04310;hsa04390;hsa04510;hsa04630;hsa04917;hsa04919;hsa04921;hsa04933;hsa05161;hsa05162;hsa05166;hsa05200;hsa05203;hsa05205;hsa05206;hsa05210;hsa05212;hsa05213;hsa05214;hsa05215;hsa05216;hsa05218;hsa05219;hsa05220;hsa05221;hsa05222;hsa05223;hsa05416		CCND1	slateblue1	16	-348648648648649
CDC25A-mRNA	-3.05	0.105	-3.26	-2.85	0.121	0.105	0.139	8.28e-06	0.00358	loglinear	Cell Cycle - Apoptosis	NS_CANCERPATH_C2535	CDC25A	mRNA	0		Cell Cycle - Apoptosis	hsa04110;hsa04914;hsa05206		CDC25A	slateblue1	16	-29047619047619
WEE1-mRNA	-2.12	0.0777	-2.27	-1.96	0.231	0.208	0.256	1.08e-05	0.00383	loglinear	Cell Cycle - Apoptosis	NS_CANCERPATH_C2535	WEE1	mRNA	0		Cell Cycle - Apoptosis	hsa04110		WEE1	slateblue1	16	-272844272844273
PRKAR2A-mRNA	-1.19	0.0514	-1.29	-1.09	0.44	0.41	0.471	2.09e-05	0.00492	loglinear	Cell Cycle - Apoptosis	NS_CANCERPATH_C2535	PRKAR2A	mRNA	0		Cell Cycle - Apoptosis	hsa04210;hsa04910		PRKAR2A	slateblue1	16	-231517509727626
GADD45A-mRNA	1935-01-01	0.0612	2023-01-01	1947-01-01	1955-02-01	1934-02-01	1977-02-01	2.51e-05	0.00492	loglinear	Cell Cycle - Apoptosis, MAPK	NS_CANCERPATH_C2535	GADD45A	mRNA	0		Cell Cycle - Apoptosis;MAPK	hsa04010;hsa04068;hsa04110;hsa04115		GADD45A	slateblue1	16	220588235294118
MCM7-mRNA	-2.23	0.108	-2.44	-2.02	0.213	0.184	0.247	3.24e-05	0.00496	loglinear	Cell Cycle - Apoptosis	NS_CANCERPATH_C2535	MCM7	mRNA	0		Cell Cycle - Apoptosis	hsa03030;hsa04110		MCM7	slateblue1	16	-206481481481481
PRKAR1B-mRNA	-3.13	0.162	-3.44	-2.81	0.115	0.0919	0.143	4.21e-05	0.00583	loglinear	Cell Cycle - Apoptosis	NS_CANCERPATH_C2535	PRKAR1B	mRNA	0		Cell Cycle - Apoptosis	hsa04210;hsa04910		PRKAR1B	slateblue1	16	-19320987654321
MYC-mRNA	-2.43	0.129	-2.68	-2.18	0.186	0.156	0.221	4.65e-05	0.0059	loglinear	Cell Cycle - Apoptosis, JAK-STAT, MAPK, PI3K, TGF-beta, Transcriptional Misregulation, Wnt	NS_CANCERPATH_C2535	MYC	mRNA	0		Cell Cycle - Apoptosis;PI3K;JAK-STAT;MAPK;TGF-beta;Transcriptional Misregulation;Wnt	hsa04010;hsa04012;hsa04110;hsa04151;hsa04310;hsa04350;hsa04390;hsa04550;hsa04630;hsa04919;hsa05161;hsa05166;hsa05169;hsa05200;hsa05202;hsa05205;hsa05206;hsa05210;hsa05213;hsa05216;hsa05219;hsa05220;hsa05221;hsa05222;hsa05230		MYC	slateblue1	16	-188372093023256
CDKN2C-mRNA	-3.42	0.183	-3.78	-3.06	0.0934	0.0729	0.12	4.78e-05	0.0059	loglinear	Cell Cycle - Apoptosis, Transcriptional Misregulation	NS_CANCERPATH_C2535	CDKN2C	mRNA	0		Cell Cycle - Apoptosis;Transcriptional Misregulation	hsa04110;hsa05166;hsa05202		CDKN2C	slateblue1	16	-186885245901639
CUL1-mRNA	-2.33	0.134	-2.59	-2.07	0.199	0.166	0.238	6.31e-05	0.0069	loglinear	Cell Cycle - Apoptosis, TGF-beta, Wnt	NS_CANCERPATH_C2535	CUL1	mRNA	0		Cell Cycle - Apoptosis;TGF-beta;Wnt	hsa04110;hsa04114;hsa04120;hsa04141;hsa04310;hsa04350;hsa05168		CUL1	slateblue1	16	-173880597014925
NFKBIA-mRNA	-2.73	0.16	-3.05	-2.42	0.151	0.121	0.187	6.89e-05	0.00708	loglinear	Cell Cycle - Apoptosis	NS_CANCERPATH_C2535	NFKBIA	mRNA	0		Cell Cycle - Apoptosis	hsa04024;hsa04062;hsa04064;hsa04210;hsa04380;hsa04620;hsa04621;hsa04622;hsa04623;hsa04660;hsa04662;hsa04668;hsa04722;hsa04920;hsa04931;hsa05120;hsa05131;hsa05134;hsa05140;hsa05142;hsa05145;hsa05160;hsa05161;hsa05162;hsa05164;hsa05166;hsa05168;hsa05169;hsa05200;hsa05203;hsa05215;hsa05220;hsa05222		NFKBIA	slateblue1	16	-170625
MDM2-mRNA	-1.12	0.0678	-1.25	-0.986	0.46	0.42	0.505	7.87e-05	0.00716	loglinear	Cell Cycle - Apoptosis, PI3K, Transcriptional Misregulation	NS_CANCERPATH_C2535	MDM2	mRNA	0		Cell Cycle - Apoptosis;PI3K;Transcriptional Misregulation	hsa04068;hsa04110;hsa04115;hsa04120;hsa04144;hsa04151;hsa04919;hsa05169;hsa05200;hsa05202;hsa05203;hsa05205;hsa05206;hsa05214;hsa05215;hsa05218;hsa05219;hsa05220		MDM2	slateblue1	16	-165191740412979
MAD2L2-mRNA	-1.24	0.0778	-1.4	-1.09	0.422	0.38	0.47	8.96e-05	0.00792	loglinear	Cell Cycle - Apoptosis, DNA Damage - Repair	NS_CANCERPATH_C2535	MAD2L2	mRNA	0		Cell Cycle - Apoptosis;DNA Damage - Repair	hsa04110;hsa04114;hsa04914;hsa05100;hsa05131		MAD2L2	slateblue1	16	-159383033419023
CCNB1-mRNA	-2.65	0.167	-2.98	-2.32	0.159	0.127	0.2	9.23e-05	0.00792	loglinear	Cell Cycle - Apoptosis	NS_CANCERPATH_C2535	CCNB1	mRNA	0		Cell Cycle - Apoptosis	hsa04068;hsa04110;hsa04114;hsa04115;hsa04914		CCNB1	slateblue1	16	-158682634730539
CHEK1-mRNA	-3.65	0.237	-4.11	-3.18	0.0799	0.0579	0.11	0.000105	0.00792	loglinear	Cell Cycle - Apoptosis	NS_CANCERPATH_C2535	CHEK1	mRNA	0		Cell Cycle - Apoptosis	hsa04110;hsa04115;hsa05166;hsa05203		CHEK1	slateblue1	16	-154008438818565
AKT1-mRNA	-2.86	0.191	-3.23	-2.49	0.138	0.106	0.178	0.000115	0.00803	lm.nb	Cell Cycle - Apoptosis, Driver Gene, JAK-STAT, MAPK, PI3K, Ras	NS_CANCERPATH_C2535	AKT1	mRNA	0		Cell Cycle - Apoptosis;Ras;PI3K;JAK-STAT;MAPK;Driver Gene	hsa04010;hsa04012;hsa04014;hsa04015;hsa04022;hsa04024;hsa04062;hsa04066;hsa04068;hsa04071;hsa04072;hsa04150;hsa04151;hsa04152;hsa04210;hsa04211;hsa04261;hsa04370;hsa04380;hsa04510;hsa04530;hsa04550;hsa04611;hsa04620;hsa04630;hsa04660;hsa04662;hsa04664;hsa04666;hsa04668;hsa04722;hsa04725;hsa04728;hsa04910;hsa04914;hsa04915;hsa04917;hsa04919;hsa04920;hsa04922;hsa04923;hsa04931;hsa04932;hsa04933;hsa…		AKT1	slateblue1	16	-149738219895288
CAPN2-mRNA	-2.48	0.166	-2.8	-2.15	0.179	0.143	0.225	0.000116	0.00803	loglinear	Cell Cycle - Apoptosis	NS_CANCERPATH_C2535	CAPN2	mRNA	0		Cell Cycle - Apoptosis	hsa04141;hsa04210;hsa04510;hsa05010		CAPN2	slateblue1	16	-149397590361446
CDKN1A-mRNA	-1.86	0.128	-2.11	-1.61	0.276	0.232	0.328	0.000131	0.00869	loglinear	Cell Cycle - Apoptosis, PI3K, Transcriptional Misregulation	NS_CANCERPATH_C2535	CDKN1A	mRNA	0		Cell Cycle - Apoptosis;PI3K;Transcriptional Misregulation	hsa04012;hsa04066;hsa04068;hsa04110;hsa04115;hsa04151;hsa04630;hsa04921;hsa05160;hsa05161;hsa05166;hsa05169;hsa05200;hsa05202;hsa05203;hsa05205;hsa05206;hsa05214;hsa05215;hsa05218;hsa05219;hsa05220		CDKN1A	slateblue2	16	-1453125
PIK3R3-mRNA	-1.37	0.1	-1.56	-1.17	0.388	0.339	0.444	0.000166	0.0107	loglinear	Cell Cycle - Apoptosis, JAK-STAT, PI3K, Ras	NS_CANCERPATH_C2535	PIK3R3	mRNA	0		Cell Cycle - Apoptosis;Ras;PI3K;JAK-STAT	hsa04012;hsa04014;hsa04015;hsa04022;hsa04024;hsa04062;hsa04066;hsa04068;hsa04070;hsa04071;hsa04072;hsa04150;hsa04151;hsa04152;hsa04210;hsa04211;hsa04261;hsa04370;hsa04380;hsa04510;hsa04550;hsa04611;hsa04620;hsa04630;hsa04650;hsa04660;hsa04662;hsa04664;hsa04666;hsa04668;hsa04670;hsa04722;hsa04725;hsa04750;hsa04810;hsa04910;hsa04914;hsa04915;hsa04917;hsa04919;hsa04921;hsa04923;hsa04930;hsa04931;hsa…		PIK3R3	slateblue2	16	-13.7
Showing 1 to 20 of 20 entries
Previous1Next
