# Supplementary material for: Targeting HDACs in Pancreatic Neuroendocrine Tumor Models
Source: Cells. 2021 Jun 6;10(6):1408. doi: 10.3390/cells10061408 (PMC8228033; doi:10.3390/cells10061408)
Supplement: Supplementary file 1 [file cells-10-01408-s001.zip › supp. material 4 NT-18LM Cell Cycle and Apoptosis.xlsx]

## Sheet: Tabelle2
	Log2 fold change	std error (log2)	Lower confidence limit (log2)	Upper confidence limit (log2)	Linear fold change	Lower confidence limit (linear)	Upper confidence limit (linear)	P-value	BY.p.value	method	Gene.sets	probe.ID	Probe.Label	Analyte.Type	Is.Control	Control.Type	Probe.Annotation	KEGG.Pathways	Cell.Type	Official.Gene.Name	volcanocol	volcanopch	tstats.all
ENDOG-mRNA	-3.39	0.132	-3.65	-3.13	0.0955	0.0798	0.114	1.36e-05	0.0355	loglinear	Cell Cycle - Apoptosis	NM_004435.2:694	TTK	mRNA	0		Cell Cycle - Apoptosis	hsa04110		TTK	slateblue2	16	-130808080808081
CCNA2-mRNA	-4.2	0.223	-4.64	-3.77	0.0543	0.0401	0.0735	4.64e-05	0.0355	lm.nb	Cell Cycle - Apoptosis	NM_001237.2:1210	TGFB3	mRNA	0		Cell Cycle - Apoptosis;MAPK;TGF-beta	hsa04010;hsa04060;hsa04068;hsa04110;hsa04144;hsa04350;hsa04390;hsa04933;hsa05140;hsa05142;hsa05144;hsa05145;hsa05146;hsa05152;hsa05161;hsa05166;hsa05200;hsa05210;hsa05211;hsa05212;hsa05220;hsa05321;hsa05323;hsa05410;hsa05414		TGFB3	slateblue2	16	-108487084870849
SPP1-mRNA	1961-04-01	0.261	2021-01-04	2013-05-01	2021-05-24	2021-02-17	34.9	6.01e-05	0.0355	loglinear	PI3K	NM_000582.2:760	TGFB1	mRNA	0		Cell Cycle - Apoptosis;MAPK;TGF-beta	hsa04010;hsa04060;hsa04068;hsa04110;hsa04144;hsa04350;hsa04380;hsa04390;hsa04672;hsa04932;hsa04933;hsa05140;hsa05142;hsa05144;hsa05145;hsa05146;hsa05152;hsa05161;hsa05166;hsa05200;hsa05205;hsa05210;hsa05211;hsa05212;hsa05220;hsa05321;hsa05323;hsa05410;hsa05414		TGFB1	slateblue3	16	101923076923077
SHC4-mRNA	1935-03-01	0.202	1995-02-01	1974-03-01	2021-02-10	1973-07-01	2021-04-13	7.81e-05	0.0355	loglinear	Ras	NM_203349.2:1570	TFDP1	mRNA	0		Cell Cycle - Apoptosis;TGF-beta	hsa04110;hsa04350		TFDP1	slateblue3	16	-883977900552486
DUSP10-mRNA	2021-07-01	0.108	1948-01-01	1991-01-01	2024-03-01	2021-08-02	1976-03-01	9.71e-05	0.0355	loglinear	MAPK	NM_144728.2:1176	STAG2	mRNA	0		Cell Cycle - Apoptosis;Driver Gene	hsa04110		STAG2	slateblue4	16	-716216216216216
LIFR-mRNA	1989-02-01	0.19	1952-02-01	2026-03-01	1943-07-01	1974-05-01	1961-09-01	0.000108	0.0355	lm.nb	JAK-STAT	NM_002310.3:2995	PRKAR1B	mRNA	0		Cell Cycle - Apoptosis	hsa04210;hsa04910		PRKAR1B	slateblue4	16	-717213114754098
EFNA3-mRNA	2021-12-02	0.14	1984-01-01	1939-02-01	1934-04-01	1959-03-01	2025-05-01	0.000111	0.0355	loglinear	PI3K, Ras	NM_004952.4:1672	PCNA	mRNA	0		Cell Cycle - Apoptosis;DNA Damage - Repair	hsa03030;hsa03410;hsa03420;hsa03430;hsa04110;hsa05161;hsa05166		PCNA	slateblue3	16	-775757575757576
PLCG2-mRNA	1939-03-01	0.232	1993-02-01	1984-03-01	2021-05-10	1962-07-01	2021-03-14	0.000129	0.0355	loglinear	Ras	NM_002661.2:525	NGF	mRNA	0		Cell Cycle - Apoptosis;Ras;PI3K;MAPK	hsa04010;hsa04014;hsa04015;hsa04151;hsa04210;hsa04722;hsa04750		NGF	slateblue2	16	-144277108433735
SHC1-mRNA	1937-01-01	0.0946	2019-01-01	1956-01-01	1959-02-01	2027-02-01	1994-02-01	0.000132	0.0355	loglinear	Ras	NM_183001.4:3355	MCM7	mRNA	0		Cell Cycle - Apoptosis	hsa03030;hsa04110		MCM7	slateblue2	16	-109848484848485
NGF-mRNA	-4.79	0.332	-5.44	-4.14	0.0362	0.0231	0.0569	0.000135	0.0355	lm.nb	Cell Cycle - Apoptosis, MAPK, PI3K, Ras	NM_002506.2:100	GADD45B	mRNA	0		Cell Cycle - Apoptosis;MAPK	hsa04010;hsa04064;hsa04068;hsa04110;hsa04115		GADD45B	slateblue2	16	10952380952381
DDIT3-mRNA	2021-03-02	0.142	1975-01-01	1931-02-01	2021-09-04	1938-03-01	1997-04-01	0.000139	0.0355	lm.nb	MAPK, Transcriptional Misregulation	NM_004083.4:40	GADD45A	mRNA	0		Cell Cycle - Apoptosis;MAPK	hsa04010;hsa04068;hsa04110;hsa04115		GADD45A	slateblue2	16	120952380952381
NOTCH2-mRNA	1968-04-01	0.343	2021-01-04	1936-05-01	2021-07-25	2021-01-16	40.9	0.000168	0.0355	lm.nb	Driver Gene, Notch	NM_024408.3:2842	ENDOG	mRNA	0		Cell Cycle - Apoptosis	hsa04210		ENDOG	slateblue2	16	-256818181818182
LIG4-mRNA	2021-05-01	0.112	2028-01-01	1971-01-01	1982-02-01	1942-02-01	2028-03-01	0.000179	0.0355	loglinear	DNA Damage - Repair	NM_002312.3:2623	CUL1	mRNA	0		Cell Cycle - Apoptosis;TGF-beta;Wnt	hsa04110;hsa04114;hsa04120;hsa04141;hsa04310;hsa04350;hsa05168		CUL1	slateblue4	16	-711229946524064
H2AFX-mRNA	-2.42	0.183	-2.78	-2.06	0.187	0.146	0.239	0.00019	0.0355	lm.nb	DNA Damage - Repair	NM_002105.2:1392	CDKN1A	mRNA	0		Cell Cycle - Apoptosis;PI3K;Transcriptional Misregulation	hsa04012;hsa04066;hsa04068;hsa04110;hsa04115;hsa04151;hsa04630;hsa04921;hsa05160;hsa05161;hsa05166;hsa05169;hsa05200;hsa05202;hsa05203;hsa05205;hsa05206;hsa05214;hsa05215;hsa05218;hsa05219;hsa05220		CDKN1A	slateblue4	16	746666666666667
WIF1-mRNA	2021-05-03	0.266	1998-02-01	2021-02-04	2021-03-11	1989-07-01	2021-02-16	0.000192	0.0355	lm.nb	Wnt	NM_007191.2:765	CDC25B	mRNA	0		Cell Cycle - Apoptosis;MAPK	hsa04010;hsa04110;hsa04914;hsa05206		CDC25B	slateblue3	16	-9.25
FLNA-mRNA	2027-02-01	0.173	1993-01-01	1961-02-01	1983-04-01	1982-03-01	2021-12-06	0.000195	0.0355	loglinear	MAPK	NM_001456.3:7335	CCNE2	mRNA	0		Cell Cycle - Apoptosis;PI3K	hsa04110;hsa04114;hsa04115;hsa04151;hsa05161;hsa05162;hsa05200;hsa05203;hsa05206;hsa05215;hsa05222		CCNE2	slateblue3	16	-768361581920904
TTK-mRNA	-2.59	0.198	-2.98	-2.21	0.166	0.127	0.217	0.000196	0.0355	lm.nb	Cell Cycle - Apoptosis	NM_003318.3:1200	CCNB1	mRNA	0		Cell Cycle - Apoptosis	hsa04068;hsa04110;hsa04114;hsa04115;hsa04914		CCNB1	slateblue2	16	-126845637583893
PLA2G4C-mRNA	-2.51	0.193	-2.89	-2.14	0.175	0.135	0.228	0.000199	0.0355	lm.nb	MAPK, Ras	NM_003706.2:2310	CCNA2	mRNA	0		Cell Cycle - Apoptosis	hsa04110;hsa04152;hsa04914;hsa05161;hsa05169;hsa05203		CCNA2	slateblue2	16	-188340807174888
HGF-mRNA	1944-03-01	0.265	1992-02-01	1996-03-01	2021-08-10	1956-07-01	2021-05-15	0.000203	0.0355	lm.nb	PI3K, Ras	NM_000601.4:550	CCNA1	mRNA	0		Cell Cycle - Apoptosis;Transcriptional Misregulation	hsa04110;hsa04152;hsa04914;hsa05161;hsa05169;hsa05200;hsa05202;hsa05203;hsa05221		CCNA1	slateblue3	16	824390243902439
CCNB1-mRNA	-1.89	0.149	-2.18	-1.6	0.269	0.22	0.329	0.000218	0.0363	lm.nb	Cell Cycle - Apoptosis
